# Supplementary material for: 1-Methyl-2,3-dihydro-1H-benzimidazole-2-selone
Source: Acta Crystallogr Sect E Struct Rep Online. 2012 Apr 13;68(Pt 5):o1381. doi: 10.1107/S1600536812013700 (PMC3344510; doi:10.1107/S1600536812013700)
Supplement: Supplementary file 1 [file e-68-o1381-sup1.cif]

##############################################################################
#                                                                            #
# This CIF contains the data in a paper accepted for publication in          #
# Acta Crystallographica Section E. It conforms to the requirements of       #
# Notes for Authors for Acta Crystallographica Section E, and has been       #
# peer reviewed under the auspices of the IUCr Commission on Journals.       #
#                                                                            #
# Full details of the Crystallographic Information File format               #
# are given in the paper "The Crystallographic Information File (CIF):       #
# a New Standard Archive File for Crystallography" by S. R. Hall, F. H.      #
# Allen and I. D. Brown [Acta Cryst. (1991), A47, 655-685].                  #
#                                                                            #
# The current version of the core CIF dictionary is obtainable from          #
# ftp://ftp.iucr.org/pub/cif_core.dic.                                       #
#                                                                            #
# Software is freely available for graphical display of the structure(s)     #
# in this CIF. For information consult the CIF software page                 #
# http://www.iucr.org/resources/cif/software.                                #
#                                                                            #
# This file may be used for bona fide research purposes within the           #
# scientific community so long as proper attribution is given to the journal # 
# article from which it was obtained.                                        #
#                                                                            #
##############################################################################
data_global
_audit_creation_method     'from SHELXL97 CIF and IUCr SHELXL97-template'
_journal_date_recd_electronic     2012-03-23
_journal_date_accepted     2012-03-29
_journal_name_full     'Acta Crystallographica, Section E'
_journal_year     2012
_journal_volume     68
_journal_issue      5
_journal_page_first     o1381
_journal_page_last     o1381
_journal_paper_category     QO
_journal_paper_doi     10.1107/S1600536812013700
_journal_coeditor_code     RK2347
_publ_contact_author_name     'Gunay Z. Mammadova'
_publ_contact_author_address
;
Baku State University, Z. Khalilov St. 23, Baku, AZ-1148, Azerbaijan
;
_publ_contact_author_email     'gunka479@mail.ru'
_publ_contact_author_fax     '+994(012)4983376'
_publ_contact_author_phone     '+994(012)5108547'
_publ_section_title
;
1-Methyl-2,3-dihydro-1<i>H</i>-benzimidazole-2-selone
;
loop_
    _publ_author_name
    _publ_author_footnote
    _publ_author_address
    'Gunay Z. Mammadova' .
;
Baku State University,
Z. Khalilov St 23, Baku AZ-1148, Azerbaijan
;
    'Zhanna V. Matsulevich' .
;
R.E. Alekseev Nizhny Novgorod State Technical University,
24 Minin St, Nizhny Novgorod, 603950, Russian Federation
;
    'Vladimir K. Osmanov' .
;
R.E. Alekseev Nizhny Novgorod State Technical University,
24 Minin St, Nizhny Novgorod, 603950, Russian Federation
;
    'Alexander V. Borisov' .
;
R.E. Alekseev Nizhny Novgorod State Technical University,
24 Minin St, Nizhny Novgorod, 603950, Russian Federation
;
    'Victor N. Khrustalev' .
;
X-Ray Structural Centre,
A.N. Nesmeyanov Institute of Organoelement Compounds,
Russian Academy of Sciences,
28 Vavilov St, B-334, Moscow 119991, Russian Federation
;
data_I
_audit_creation_method     'SHELXL97'
_chemical_name_systematic
;
1-Methyl-2,3-dihydro-1<i>H</i>-benzimidazole-2-selone
;
_chemical_name_common     ?
_chemical_formula_moiety     'C8 H8 N2 Se'
_chemical_formula_sum     'C8 H8 N2 Se'
_chemical_formula_iupac     'C8 H8 N2 Se'
_chemical_formula_weight     211.12
_chemical_melting_point     ?
_symmetry_cell_setting     monoclinic
_symmetry_space_group_name_H-M     'P 21/n'
_symmetry_space_group_name_Hall     '-P 2yn'
loop_
    _symmetry_equiv_pos_as_xyz
    'x, y, z'
    '-x+1/2, y+1/2, -z+1/2'
    '-x, -y, -z'
    'x-1/2, -y-1/2, z-1/2'
_cell_length_a     9.9434(13)
_cell_length_b     5.8472(8)
_cell_length_c     13.6387(18)
_cell_angle_alpha     90.00
_cell_angle_beta     95.360(2)
_cell_angle_gamma     90.00
_cell_volume     789.50(18)
_cell_formula_units_Z     4
_cell_measurement_reflns_used     3916
_cell_measurement_theta_min     2.43
_cell_measurement_theta_max     32.50
_cell_measurement_temperature     100(2)
_exptl_crystal_description     'prism'
_exptl_crystal_colour     'yellow'
_exptl_crystal_size_max     0.24
_exptl_crystal_size_mid     0.20
_exptl_crystal_size_min     0.20
_exptl_crystal_density_diffrn     1.776
_exptl_crystal_density_meas     ?
_exptl_crystal_density_method     'not measured'
_exptl_crystal_F_000     416
_exptl_absorpt_coefficient_mu     4.685
_exptl_absorpt_correction_type     multi-scan
_exptl_absorpt_process_details     '(<i>SADABS</i>; Sheldrick, 2003)'
_exptl_absorpt_correction_T_min     0.399
_exptl_absorpt_correction_T_max     0.454
_exptl_special_details
;
;
_diffrn_ambient_temperature     100(2)
_diffrn_radiation_type     MoK\a
_diffrn_radiation_wavelength     0.71073
_diffrn_radiation_source     'fine-focus sealed tube'
_diffrn_radiation_monochromator     'graphite'
_diffrn_measurement_device_type     'Bruker APEXII CCD'
_diffrn_measurement_method     '\f- and \w-scans'
_diffrn_detector_area_resol_mean     ?
_diffrn_reflns_number     9470
_diffrn_reflns_av_R_equivalents     0.0297
_diffrn_reflns_av_sigmaI/netI     0.0247
_diffrn_reflns_theta_min     2.43
_diffrn_reflns_theta_max     30.00
_diffrn_reflns_theta_full     30.00
_diffrn_measured_fraction_theta_max     1.000
_diffrn_measured_fraction_theta_full     1.000
_diffrn_reflns_limit_h_min     -13
_diffrn_reflns_limit_h_max     13
_diffrn_reflns_limit_k_min     -8
_diffrn_reflns_limit_k_max     8
_diffrn_reflns_limit_l_min     -19
_diffrn_reflns_limit_l_max     19
_refine_special_details
;
 Refinement of <i>F</i>^2^ against ALL reflections. The weighted
 <i>R</i>-factor <i>wR</i> and goodness of fit <i>S</i> are based on
 <i>F</i>^2^, conventional <i>R</i>-factors <i>R</i> are based on <i>F</i>,
 with <i>F</i> set to zero for negative <i>F</i>^2^. The threshold expression
 of <i>F</i>^2^ > \s(<i>F</i>^2^) is used only for calculating
 <i>R</i>-factors(gt) <i>etc</i>. and is not relevant to the choice of
 reflections for refinement. <i>R</i>-factors based on <i>F</i>^2^ are
 statistically about twice as large as those based on <i>F</i>, and
 <i>R</i>-factors based on ALL data will be even larger.
;
_reflns_number_total     2304
_reflns_number_gt     1941
_reflns_threshold_expression     I>2\s(I)
_refine_ls_structure_factor_coef     Fsqd
_refine_ls_matrix_type     full
_refine_ls_R_factor_all     0.0355
_refine_ls_R_factor_gt     0.0274
_refine_ls_wR_factor_gt     0.0649
_refine_ls_wR_factor_ref     0.0675
_refine_ls_goodness_of_fit_ref     1.000
_refine_ls_restrained_S_all     1.000
_refine_ls_number_reflns     2304
_refine_ls_number_parameters     101
_refine_ls_number_restraints     0
_refine_ls_hydrogen_treatment     constr
_refine_ls_weighting_scheme     calc
_refine_ls_weighting_details
          'calc w=1/[\s^2^(Fo^2^)+(0.0345P)^2^+0.745P] where P=(Fo^2^+2Fc^2^)/3'
_atom_sites_solution_hydrogens     difmap
_atom_sites_solution_primary     direct
_atom_sites_solution_secondary     difmap
_refine_ls_shift/su_max     0.001
_refine_ls_shift/su_mean     0.000
_refine_diff_density_max     1.095
_refine_diff_density_min     -0.278
_refine_ls_extinction_method     'none'
_refine_ls_extinction_coef     ?
loop_
    _atom_type_symbol
    _atom_type_description
    _atom_type_scat_dispersion_real
    _atom_type_scat_dispersion_imag
    _atom_type_scat_source
    'C' 'C' 0.0033 0.0016
                         'International Tables Vol C Tables 4.2.6.8 and 6.1.1.4'
    'H' 'H' 0.0000 0.0000
                         'International Tables Vol C Tables 4.2.6.8 and 6.1.1.4'
    'N' 'N' 0.0061 0.0033
                         'International Tables Vol C Tables 4.2.6.8 and 6.1.1.4'
    'Se' 'Se' -0.0929 2.2259
                         'International Tables Vol C Tables 4.2.6.8 and 6.1.1.4'
_computing_data_collection     '<i>APEX2</i> (Bruker, 2005)'
_computing_cell_refinement     '<i>SAINT-Plus</i> (Bruker, 2001)'
_computing_data_reduction     '<i>SAINT-Plus</i> (Bruker, 2001)'
_computing_structure_solution     '<i>SHELXTL</i> (Sheldrick, 2008)'
_computing_structure_refinement     '<i>SHELXTL</i> (Sheldrick, 2008)'
_computing_molecular_graphics     '<i>SHELXTL</i> (Sheldrick, 2008)'
_computing_publication_material     '<i>SHELXTL</i> (Sheldrick, 2008)'
loop_
    _atom_site_type_symbol
    _atom_site_label
    _atom_site_fract_x
    _atom_site_fract_y
    _atom_site_fract_z
    _atom_site_U_iso_or_equiv
    _atom_site_adp_type
    _atom_site_calc_flag
    _atom_site_refinement_flags
    _atom_site_occupancy
    _atom_site_symmetry_multiplicity
    _atom_site_disorder_assembly
    _atom_site_disorder_group
    Se Se1 0.26128(2) 1.12016(4) 0.878637(16) 0.02213(7) Uani d . 1 1 . .
    N N1 0.47551(17) 0.8571(3) 0.80856(13) 0.0200(3) Uani d . 1 1 . .
    C C2 0.3951(2) 1.0457(4) 0.79997(16) 0.0203(4) Uani d . 1 1 . .
    N N3 0.43002(18) 1.1660(3) 0.72130(13) 0.0209(3) Uani d . 1 1 . .
    H H3N 0.3892 1.2987 0.7005 0.025 Uiso d R 1 1 . .
    C C3A 0.5294(2) 1.0505(4) 0.67611(16) 0.0206(4) Uani d . 1 1 . .
    C C4 0.5950(2) 1.0978(4) 0.59324(16) 0.0224(4) Uani d . 1 1 . .
    H H4 0.5785 1.2350 0.5568 0.027 Uiso calc R 1 1 . .
    C C5 0.6860(2) 0.9352(4) 0.56600(17) 0.0242(4) Uani d . 1 1 . .
    H H5 0.7320 0.9611 0.5090 0.029 Uiso calc R 1 1 . .
    C C6 0.7122(2) 0.7339(4) 0.62006(16) 0.0240(4) Uani d . 1 1 . .
    H H6 0.7745 0.6260 0.5986 0.029 Uiso calc R 1 1 . .
    C C7 0.6488(2) 0.6890(4) 0.70443(16) 0.0220(4) Uani d . 1 1 . .
    H H7 0.6674 0.5539 0.7419 0.026 Uiso calc R 1 1 . .
    C C7A 0.5571(2) 0.8506(3) 0.73148(15) 0.0200(4) Uani d . 1 1 . .
    C C8 0.4688(2) 0.6817(4) 0.88271(17) 0.0255(4) Uani d . 1 1 . .
    H H8A 0.4578 0.7533 0.9464 0.038 Uiso calc R 1 1 . .
    H H8B 0.5524 0.5919 0.8876 0.038 Uiso calc R 1 1 . .
    H H8C 0.3918 0.5810 0.8644 0.038 Uiso calc R 1 1 . .
loop_
    _atom_site_aniso_label
    _atom_site_aniso_U_11
    _atom_site_aniso_U_22
    _atom_site_aniso_U_33
    _atom_site_aniso_U_12
    _atom_site_aniso_U_13
    _atom_site_aniso_U_23
    Se1 0.02158(11) 0.02058(11) 0.02486(11) -0.00119(8) 0.00548(7) -0.00250(8)
    N1 0.0202(8) 0.0177(8) 0.0225(8) -0.0010(6) 0.0030(6) 0.0026(6)
    C2 0.0191(9) 0.0196(9) 0.0219(9) -0.0018(7) 0.0011(7) -0.0011(7)
    N3 0.0219(8) 0.0174(8) 0.0236(8) 0.0020(6) 0.0037(6) 0.0018(6)
    C3A 0.0195(9) 0.0184(9) 0.0236(10) -0.0006(7) 0.0007(7) 0.0000(7)
    C4 0.0227(9) 0.0221(10) 0.0222(9) -0.0013(8) 0.0017(7) 0.0027(8)
    C5 0.0231(10) 0.0272(11) 0.0227(10) -0.0019(8) 0.0037(8) -0.0019(8)
    C6 0.0204(10) 0.0242(10) 0.0274(11) 0.0021(8) 0.0029(8) -0.0023(8)
    C7 0.0200(9) 0.0192(9) 0.0263(10) 0.0007(7) 0.0005(8) -0.0008(8)
    C7A 0.0184(9) 0.0199(9) 0.0216(9) -0.0015(7) 0.0009(7) -0.0005(7)
    C8 0.0258(10) 0.0237(10) 0.0275(11) 0.0005(8) 0.0058(8) 0.0063(8)
_geom_special_details
;
 All s.u.'s (except the s.u. in the dihedral angle between two l.s. planes)
 are estimated using the full covariance matrix. The cell s.u.'s are taken
 into account individually in the estimation of s.u.'s in distances, angles
 and torsion angles; correlations between s.u.'s in cell parameters are only
 used when they are defined by crystal symmetry. An approximate (isotropic)
 treatment of cell s.u.'s is used for estimating s.u.'s involving l.s. planes.
;
loop_
    _geom_bond_atom_site_label_1
    _geom_bond_atom_site_label_2
    _geom_bond_site_symmetry_2
    _geom_bond_distance
    _geom_bond_publ_flag
    Se1 C2 . 1.838(2) ?
    N1 C2 . 1.361(3) ?
    N1 C7A . 1.387(3) ?
    N1 C8 . 1.446(3) ?
    C2 N3 . 1.355(3) ?
    N3 C3A . 1.388(3) ?
    N3 H3N . 0.9090 ?
    C3A C4 . 1.385(3) ?
    C3A C7A . 1.405(3) ?
    C4 C5 . 1.387(3) ?
    C4 H4 . 0.9500 ?
    C5 C6 . 1.400(3) ?
    C5 H5 . 0.9500 ?
    C6 C7 . 1.388(3) ?
    C6 H6 . 0.9500 ?
    C7 C7A . 1.387(3) ?
    C7 H7 . 0.9500 ?
    C8 H8A . 0.9800 ?
    C8 H8B . 0.9800 ?
    C8 H8C . 0.9800 ?
loop_
    _geom_angle_atom_site_label_1
    _geom_angle_atom_site_label_2
    _geom_angle_atom_site_label_3
    _geom_angle_site_symmetry_1
    _geom_angle_site_symmetry_3
    _geom_angle
    _geom_angle_publ_flag
    C2 N1 C7A . . 109.74(17) ?
    C2 N1 C8 . . 124.74(18) ?
    C7A N1 C8 . . 125.35(18) ?
    N3 C2 N1 . . 107.24(18) ?
    N3 C2 Se1 . . 126.35(16) ?
    N1 C2 Se1 . . 126.40(16) ?
    C2 N3 C3A . . 110.20(18) ?
    C2 N3 H3N . . 123.4 ?
    C3A N3 H3N . . 126.3 ?
    C4 C3A N3 . . 132.4(2) ?
    C4 C3A C7A . . 121.4(2) ?
    N3 C3A C7A . . 106.12(18) ?
    C3A C4 C5 . . 116.8(2) ?
    C3A C4 H4 . . 121.6 ?
    C5 C4 H4 . . 121.6 ?
    C4 C5 C6 . . 121.9(2) ?
    C4 C5 H5 . . 119.0 ?
    C6 C5 H5 . . 119.0 ?
    C7 C6 C5 . . 121.3(2) ?
    C7 C6 H6 . . 119.4 ?
    C5 C6 H6 . . 119.4 ?
    C7A C7 C6 . . 116.9(2) ?
    C7A C7 H7 . . 121.5 ?
    C6 C7 H7 . . 121.5 ?
    C7 C7A N1 . . 131.8(2) ?
    C7 C7A C3A . . 121.6(2) ?
    N1 C7A C3A . . 106.60(18) ?
    N1 C8 H8A . . 109.5 ?
    N1 C8 H8B . . 109.5 ?
    H8A C8 H8B . . 109.5 ?
    N1 C8 H8C . . 109.5 ?
    H8A C8 H8C . . 109.5 ?
    H8B C8 H8C . . 109.5 ?
loop_
    _geom_torsion_atom_site_label_1
    _geom_torsion_atom_site_label_2
    _geom_torsion_atom_site_label_3
    _geom_torsion_atom_site_label_4
    _geom_torsion_site_symmetry_1
    _geom_torsion_site_symmetry_2
    _geom_torsion_site_symmetry_3
    _geom_torsion_site_symmetry_4
    _geom_torsion
    _geom_torsion_publ_flag
    C7A N1 C2 N3 . . . . -3.4(2) ?
    C8 N1 C2 N3 . . . . -178.94(19) ?
    C7A N1 C2 Se1 . . . . 175.35(15) ?
    C8 N1 C2 Se1 . . . . -0.2(3) ?
    N1 C2 N3 C3A . . . . 2.5(2) ?
    Se1 C2 N3 C3A . . . . -176.20(15) ?
    C2 N3 C3A C4 . . . . 178.0(2) ?
    C2 N3 C3A C7A . . . . -0.7(2) ?
    N3 C3A C4 C5 . . . . -176.7(2) ?
    C7A C3A C4 C5 . . . . 1.9(3) ?
    C3A C4 C5 C6 . . . . -0.8(3) ?
    C4 C5 C6 C7 . . . . -0.7(3) ?
    C5 C6 C7 C7A . . . . 1.1(3) ?
    C6 C7 C7A N1 . . . . 178.4(2) ?
    C6 C7 C7A C3A . . . . 0.0(3) ?
    C2 N1 C7A C7 . . . . -175.6(2) ?
    C8 N1 C7A C7 . . . . -0.1(4) ?
    C2 N1 C7A C3A . . . . 2.9(2) ?
    C8 N1 C7A C3A . . . . 178.45(19) ?
    C4 C3A C7A C7 . . . . -1.5(3) ?
    N3 C3A C7A C7 . . . . 177.40(19) ?
    C4 C3A C7A N1 . . . . 179.74(19) ?
    N3 C3A C7A N1 . . . . -1.3(2) ?
loop_
    _geom_hbond_atom_site_label_D
    _geom_hbond_atom_site_label_H
    _geom_hbond_atom_site_label_A
    _geom_hbond_site_symmetry_A
    _geom_hbond_distance_DH
    _geom_hbond_distance_HA
    _geom_hbond_distance_DA
    _geom_hbond_angle_DHA
    _geom_hbond_publ_flag
    N3 H3N Se1 2_556 0.91 2.58 3.471(2) 168 y
_iucr_refine_instructions_details
;
TITL I in P2(1)/n
CELL 0.71073   9.9434   5.8472  13.6387  90.000  95.360  90.000
ZERR    4.00   0.0013   0.0008   0.0018   0.000   0.002   0.000
LATT  1
SYMM 0.5-X, 0.5+Y, 0.5-Z
SFAC C H N SE
UNIT 32 32 8 4
TEMP -173.0
SIZE 0.20 0.20 0.24
L.S. 12
BOND $H
ACTA
CONF
HTAB
WGHT    0.034500    0.745000
FVAR       0.18037
SE1   4    0.261281    1.120165    0.878637    11.00000    0.02158    0.02058 =
         0.02486   -0.00250    0.00548   -0.00119
N1    3    0.475515    0.857130    0.808557    11.00000    0.02017    0.01767 =
         0.02246    0.00258    0.00299   -0.00101
C2    1    0.395058    1.045721    0.799966    11.00000    0.01905    0.01963 =
         0.02192   -0.00110    0.00112   -0.00181
N3    3    0.430018    1.165957    0.721304    11.00000    0.02194    0.01739 =
         0.02361    0.00182    0.00368    0.00196
AFIX   3
H3N   2    0.389198    1.298707    0.700504    11.00000   -1.20000
AFIX   0
C3A   1    0.529444    1.050503    0.676112    11.00000    0.01945    0.01839 =
         0.02364   -0.00001    0.00075   -0.00059
C4    1    0.595046    1.097780    0.593244    11.00000    0.02269    0.02215 =
         0.02215    0.00268    0.00167   -0.00125
AFIX  43
H4    2    0.578524    1.234991    0.556798    11.00000   -1.20000
AFIX   0
C5    1    0.686046    0.935160    0.566004    11.00000    0.02310    0.02722 =
         0.02266   -0.00191    0.00366   -0.00185
AFIX  43
H5    2    0.731983    0.961086    0.508996    11.00000   -1.20000
AFIX   0
C6    1    0.712178    0.733945    0.620062    11.00000    0.02039    0.02421 =
         0.02741   -0.00225    0.00292    0.00206
AFIX  43
H6    2    0.774531    0.626020    0.598570    11.00000   -1.20000
AFIX   0
C7    1    0.648792    0.689030    0.704429    11.00000    0.02004    0.01924 =
         0.02634   -0.00079    0.00048    0.00072
AFIX  43
H7    2    0.667375    0.553870    0.741917    11.00000   -1.20000
AFIX   0
C7A   1    0.557067    0.850572    0.731482    11.00000    0.01838    0.01990 =
         0.02158   -0.00046    0.00092   -0.00150
C8    1    0.468849    0.681683    0.882705    11.00000    0.02583    0.02373 =
         0.02747    0.00634    0.00578    0.00053
AFIX 137
H8A   2    0.457794    0.753272    0.946425    11.00000   -1.50000
H8B   2    0.552434    0.591913    0.887577    11.00000   -1.50000
H8C   2    0.391801    0.580991    0.864353    11.00000   -1.50000
HKLF 4
REM  SeH in P2(1)/n
REM R1 =  0.0274 for   1941 Fo > 4sig(Fo)  and  0.0355 for all   2304 data
REM    101 parameters refined using      0 restraints
END
WGHT      0.0344      0.5256
REM Highest difference peak  1.095,  deepest hole -0.278,  1-sigma level  0.088
Q1    1   0.3240  1.1163  0.9209  11.00000  0.05    1.09
Q2    1   0.1986  1.1225  0.8364  11.00000  0.05    0.86
Q3    1   0.3029  1.1185  0.8204  11.00000  0.05    0.66
Q4    1   0.3331  1.1103  0.8417  11.00000  0.05    0.62
Q5    1   0.2155  1.1128  0.9246  11.00000  0.05    0.59
Q6    1   0.2809  1.0050  0.8577  11.00000  0.05    0.46
Q7    1   0.6702  0.7130  0.6649  11.00000  0.05    0.42
Q8    1   0.5342  0.8577  0.7802  11.00000  0.05    0.42
Q9    1   0.6539  1.0313  0.5862  11.00000  0.05    0.41
Q10   1   0.5619  1.0756  0.6372  11.00000  0.05    0.36
Q11   1   0.5968  0.7597  0.7135  11.00000  0.05    0.36
Q12   1   0.5488  0.9498  0.6978  11.00000  0.05    0.34
Q13   1   0.4229  0.9290  0.7922  11.00000  0.05    0.33
Q14   1   0.4476  0.9582  0.8162  11.00000  0.05    0.33
Q15   1   0.6909  0.8360  0.5921  11.00000  0.05    0.32
Q16   1   0.4919  1.1172  0.7024  11.00000  0.05    0.32
Q17   1   0.4928  0.8354  0.7598  11.00000  0.05    0.31
Q18   1   0.4057  1.0991  0.7532  11.00000  0.05    0.31
Q19   1   0.5351  0.7099  0.9332  11.00000  0.05    0.28
Q20   1   0.4635  0.7797  0.8188  11.00000  0.05    0.24
;
