# Supplementary material for: 1-Methyl-2,3-dihydro-1H-benzimidazole-2-selone
Source: Acta Crystallogr Sect E Struct Rep Online. 2012 Apr 13;68(Pt 5):o1381. doi: 10.1107/S1600536812013700 (PMC3344510; doi:10.1107/S1600536812013700)
Supplement: Supplementary file 2 [file e-68-o1381-Isup2.hkl]

# 
# h,k,l, Fc-squared, Fo-squared, sigma(Fo-squared) and status flag 
# 
data_I
_shelx_title ' SeH in P2(1)/n' 
_shelx_refln_list_code          4 
_shelx_F_calc_maximum      169.12 
_exptl_crystal_F_000       416.00 
_reflns_d_resolution_high  0.7108 
 
loop_ 
 _symmetry_equiv_pos_as_xyz 
 'x, y, z' 
 '-x+1/2, y+1/2, -z+1/2' 
 '-x, -y, -z' 
 'x-1/2, -y-1/2, z-1/2' 
 
_cell_length_a     9.9434 
_cell_length_b     5.8472 
_cell_length_c    13.6387 
_cell_angle_alpha  90.000 
_cell_angle_beta   95.360 
_cell_angle_gamma  90.000 
 
_shelx_F_squared_multiplier     1.000 
 
loop_ 
 _refln_index_h 
 _refln_index_k 
 _refln_index_l 
 _refln_F_squared_calc 
 _refln_F_squared_meas 
 _refln_F_squared_sigma 
 _refln_observed_status 
   2   0   0     3182.08     3625.90    102.04 o 
   4   0   0    10449.70    10657.24    173.18 o 
   6   0   0     6046.18     5880.49     97.57 o 
   8   0   0     1625.10     1580.12     37.71 o 
  10   0   0     1104.44     1068.00     29.78 o 
  12   0   0      271.96      275.14     21.21 o 
   1   1   0     6306.63     7410.42    113.54 o 
   2   1   0     2039.06     2225.50     33.27 o 
   3   1   0       39.21       53.61      4.22 o 
   4   1   0     1498.04     1519.33     21.14 o 
   5   1   0      336.13      326.00      7.69 o 
   6   1   0      411.15      419.89      9.30 o 
   7   1   0     1277.18     1280.93     19.72 o 
   8   1   0     1072.69     1033.92     17.25 o 
   9   1   0      603.39      567.50     14.28 o 
  10   1   0       82.08       85.55      9.32 o 
  11   1   0      176.74      186.06     10.27 o 
  12   1   0      898.47      901.07     19.93 o 
  13   1   0      100.79      105.58     10.07 o 
   0   2   0       59.03       88.53      5.30 o 
   1   2   0    11628.26    13111.23    149.99 o 
   2   2   0       70.03       93.66      3.39 o 
   3   2   0     7140.23     7290.94     84.41 o 
   4   2   0       17.50       26.49      4.94 o 
   5   2   0     6959.58     6799.51     79.33 o 
   6   2   0       15.33       18.92      4.86 o 
   7   2   0     2920.39     2726.50     37.46 o 
   8   2   0       41.24       51.26      6.19 o 
   9   2   0      769.39      741.02     14.48 o 
  10   2   0       43.33       49.48      8.10 o 
  11   2   0     1036.35     1036.46     21.15 o 
  12   2   0       10.92        8.38      8.66 o 
  13   2   0       84.55       95.13     10.06 o 
   1   3   0      116.03      144.31      4.63 o 
   2   3   0       41.18       49.74      3.79 o 
   3   3   0       64.04       88.73      4.26 o 
   4   3   0      391.89      403.72      7.97 o 
   5   3   0       59.94       78.82      8.94 o 
   6   3   0      271.49      271.97      7.17 o 
   7   3   0      858.16      822.34     15.04 o 
   8   3   0      447.73      418.09     14.47 o 
   9   3   0       99.42      105.03      9.43 o 
  10   3   0      130.31      148.92     11.71 o 
  11   3   0      164.68      165.87     12.24 o 
  12   3   0      226.57      207.79     13.35 o 
   0   4   0     7407.96     7687.96    126.91 o 
   1   4   0      357.75      382.35      8.91 o 
   2   4   0     2442.48     2467.05     42.19 o 
   3   4   0      538.30      565.80     10.07 o 
   4   4   0     3722.39     3759.97     49.60 o 
   5   4   0      274.94      280.69      7.74 o 
   6   4   0     2658.68     2551.96     32.46 o 
   7   4   0      102.99      110.41      7.18 o 
   8   4   0     1013.75      918.92     19.28 o 
   9   4   0        0.55       -4.17      8.34 o 
  10   4   0      791.21      764.44     17.97 o 
  11   4   0        0.47       -6.67     13.33 o 
  12   4   0      326.17      338.63     15.40 o 
   1   5   0      206.65      260.90     10.16 o 
   2   5   0       10.73       16.11      5.19 o 
   3   5   0      223.01      236.38      7.26 o 
   4   5   0       31.45       35.88      5.86 o 
   5   5   0      327.99      311.91      9.59 o 
   6   5   0       94.83      100.17      8.58 o 
   7   5   0      164.18      160.13     11.31 o 
   8   5   0       37.94       37.98      8.61 o 
   9   5   0      289.58      272.94     11.74 o 
  10   5   0       12.98       12.87      8.74 o 
  11   5   0      198.93      194.54     13.24 o 
   0   6   0        6.46       14.61      7.53 o 
   1   6   0     1903.91     1936.12     28.51 o 
   2   6   0      428.54      436.86     12.39 o 
   3   6   0     1943.32     1921.96     28.81 o 
   4   6   0       21.92       39.45      7.72 o 
   5   6   0     1186.28     1192.83     22.85 o 
   6   6   0       32.26       36.90      8.31 o 
   7   6   0      537.32      529.69     15.16 o 
   8   6   0       33.26       31.96      8.89 o 
   9   6   0      510.74      502.75     20.90 o 
   1   7   0       46.49       37.59      8.58 o 
   2   7   0       32.10       29.09     10.51 o 
   3   7   0        1.90        1.78      7.02 o 
   4   7   0      110.79      107.68      8.52 o 
   5   7   0       41.00       45.23     10.03 o 
   6   7   0      319.95      331.41     12.75 o 
   7   7   0       55.03       49.00     20.55 o 
   0   8   0      282.69      338.11     30.74 o 
   1   8   0        0.97        7.47     14.98 o 
   2   8   0      661.89      690.80     56.71 o 
   3   8   0      144.38      170.94     17.94 o 
 -13   0   1     1094.02     1096.73     36.89 o 
 -11   0   1     1502.01     1435.15     41.65 o 
  -9   0   1     2825.88     2645.59     58.89 o 
  -7   0   1     4017.76     3789.24     79.41 o 
  -5   0   1     8372.16     8308.89    136.06 o 
  -3   0   1      785.53      875.47     19.98 o 
  -1   0   1     2912.96     3135.24     51.60 o 
   1   0   1     4232.40     4944.34    126.00 o 
   3   0   1     4618.50     4905.16    101.66 o 
   5   0   1     2540.56     2582.61     44.53 o 
   7   0   1     1411.39     1463.86     28.08 o 
   9   0   1       47.03       47.95     10.41 o 
  11   0   1       87.00       98.16     12.99 o 
  13   0   1       13.64       14.19     12.70 o 
 -13   1   1        0.49       -4.31      8.61 o 
 -12   1   1        6.67        7.63      8.55 o 
 -11   1   1      158.76      154.92      9.86 o 
 -10   1   1       29.15       39.42      7.89 o 
  -9   1   1        0.57        8.67      6.90 o 
  -8   1   1      155.04      156.24      6.95 o 
  -7   1   1      350.97      330.21      8.87 o 
  -6   1   1     1045.95     1106.54     17.22 o 
  -5   1   1     2087.76     2129.15     29.10 o 
  -4   1   1     1079.04     1031.66     15.14 o 
  -3   1   1     1056.95     1047.40     14.87 o 
  -2   1   1     2347.16     2505.40     29.60 o 
  -1   1   1     3097.84     3468.58     57.56 o 
   0   1   1      696.79      803.76     12.03 o 
   1   1   1      176.60      201.72      3.38 o 
   2   1   1     6553.08     7082.22     81.58 o 
   3   1   1     2880.36     2841.55     33.76 o 
   4   1   1     3826.14     3884.08     45.91 o 
   5   1   1      393.54      388.95      7.30 o 
   6   1   1     1686.55     1586.23     20.70 o 
   7   1   1     4118.42     4012.83     53.07 o 
   8   1   1     2783.14     2748.09     37.96 o 
   9   1   1     1166.06     1151.91     21.66 o 
  10   1   1     1147.54     1109.19     21.69 o 
  11   1   1      407.65      381.38     13.16 o 
  12   1   1      504.45      543.44     15.58 o 
  13   1   1      444.73      491.19     18.41 o 
 -13   2   1        0.47       -1.90      8.86 o 
 -12   2   1     1007.88     1026.44     21.44 o 
 -11   2   1       35.78       36.51      8.45 o 
 -10   2   1     1927.39     1822.65     30.95 o 
  -9   2   1       11.82        6.96      6.14 o 
  -8   2   1     3517.87     3327.82     45.18 o 
  -7   2   1      389.55      393.41      9.98 o 
  -6   2   1     4729.48     4411.67     57.79 o 
  -5   2   1      280.90      292.80      7.65 o 
  -4   2   1     2161.89     1966.37     27.08 o 
  -3   2   1      599.15      653.53      9.71 o 
  -2   2   1     7721.14     8462.73     97.51 o 
  -1   2   1       34.59       46.67      2.66 o 
   0   2   1    10311.99    11503.19    131.80 o 
   1   2   1      614.11      767.73     10.43 o 
   2   2   1     2501.68     2658.11     35.37 o 
   3   2   1        0.26        2.08      3.67 o 
   4   2   1     1020.79      929.64     13.24 o 
   5   2   1       49.63       66.87      4.38 o 
   6   2   1     1441.73     1447.23     21.59 o 
   7   2   1       67.75       73.13      6.03 o 
   8   2   1      112.78      114.74      6.92 o 
   9   2   1       59.53       72.86      6.90 o 
  10   2   1       11.04       22.11      7.79 o 
  11   2   1        3.79        7.81      8.12 o 
  12   2   1        1.78        0.57      8.37 o 
  13   2   1       70.67       85.94     11.87 o 
 -13   3   1        3.94       -0.17     10.69 o 
 -12   3   1        5.12       10.96     10.55 o 
 -11   3   1       12.98       17.50      8.29 o 
 -10   3   1        3.36        7.53      7.69 o 
  -9   3   1        1.87       -3.17      6.33 o 
  -8   3   1      270.79      261.65      8.99 o 
  -7   3   1      301.26      298.59      9.25 o 
  -6   3   1       20.04       21.17      5.37 o 
  -5   3   1     1109.07     1087.09     15.50 o 
  -4   3   1      640.19      686.85     10.93 o 
  -3   3   1      406.52      368.62      7.47 o 
  -2   3   1     1296.34     1338.90     17.70 o 
  -1   3   1     1526.05     1572.05     20.14 o 
   0   3   1     1803.05     1916.61     25.36 o 
   1   3   1     4476.42     4973.34     74.34 o 
   2   3   1     3633.04     3904.62     50.56 o 
   3   3   1     2309.69     2455.42     30.36 o 
   4   3   1     2233.91     2164.77     27.26 o 
   5   3   1     2483.34     2286.88     28.82 o 
   6   3   1     1253.49     1179.73     16.80 o 
   7   3   1     2273.47     2166.50     32.78 o 
   8   3   1      553.32      528.70     14.17 o 
   9   3   1     1637.46     1543.36     24.07 o 
  10   3   1      600.14      594.42     15.24 o 
  11   3   1      434.84      433.55     19.81 o 
  12   3   1      323.33      306.45     14.51 o 
 -12   4   1        0.48       -5.19     10.37 o 
 -11   4   1      760.88      746.64     21.08 o 
 -10   4   1        0.50        1.09      9.49 o 
  -9   4   1     1794.62     1717.88     34.61 o 
  -8   4   1      203.64      207.86      9.49 o 
  -7   4   1     1472.63     1407.81     22.27 o 
  -6   4   1       26.44       38.59      5.31 o 
  -5   4   1     4456.62     4393.06     52.85 o 
  -4   4   1        5.44       10.42      4.36 o 
  -3   4   1     3336.91     3402.25     41.49 o 
  -2   4   1       29.96       39.48      4.39 o 
  -1   4   1     3085.31     3204.55     39.07 o 
   0   4   1       46.36       62.00      4.51 o 
   1   4   1     2236.97     2312.30     29.06 o 
   2   4   1       30.54       41.37      4.55 o 
   3   4   1     1561.56     1502.89     22.66 o 
   4   4   1      253.68      251.60      7.99 o 
   5   4   1      306.14      293.35      7.72 o 
   6   4   1      120.91      126.95      5.92 o 
   7   4   1       34.36       26.59      7.48 o 
   8   4   1        1.21        2.74      7.43 o 
   9   4   1       60.65       63.24      8.43 o 
  10   4   1       44.99       46.37      8.70 o 
  11   4   1       59.63       56.50     10.79 o 
  12   4   1        8.56       13.15     10.61 o 
 -11   5   1       28.47       21.35     10.71 o 
 -10   5   1        4.46       -3.97      8.64 o 
  -9   5   1        3.85        5.46      8.46 o 
  -8   5   1      112.25      109.35      9.46 o 
  -7   5   1        2.15        1.01      7.78 o 
  -6   5   1       57.74       60.41      9.54 o 
  -5   5   1       64.57       85.01      9.72 o 
  -4   5   1      819.65      813.82     20.57 o 
  -3   5   1      280.48      296.72      8.15 o 
  -2   5   1     1086.53     1067.93     15.96 o 
  -1   5   1     1817.90     1874.16     24.73 o 
   0   5   1      796.91      836.74     13.43 o 
   1   5   1      174.16      189.08      8.10 o 
   2   5   1      489.98      507.41     10.75 o 
   3   5   1     2392.82     2310.05     32.93 o 
   4   5   1     1580.83     1544.71     23.78 o 
   5   5   1      382.73      398.57     13.10 o 
   6   5   1     1148.53     1066.49     21.02 o 
   7   5   1      869.62      840.53     18.43 o 
   8   5   1      633.65      584.05     15.51 o 
   9   5   1      129.58      129.58     12.38 o 
  10   5   1      788.43      762.34     18.37 o 
  -9   6   1       16.17       14.16      9.02 o 
  -8   6   1      810.44      806.70     18.81 o 
  -7   6   1       38.84       32.78      8.71 o 
  -6   6   1      969.17      976.64     20.30 o 
  -5   6   1       38.76       55.94      7.45 o 
  -4   6   1     1195.37     1205.70     32.88 o 
  -3   6   1       83.62       94.11      8.19 o 
  -2   6   1     1693.19     1722.53     23.82 o 
  -1   6   1       17.64       26.68      5.64 o 
   0   6   1      166.81      186.21      8.22 o 
   1   6   1       49.46       61.58      6.77 o 
   2   6   1     1292.74     1232.00     20.42 o 
   3   6   1       48.50       36.77      6.50 o 
   4   6   1      154.52      156.20      9.20 o 
   5   6   1        4.46       -2.42      7.53 o 
   6   6   1      291.92      289.55     13.80 o 
   7   6   1       30.15       37.19      9.67 o 
   8   6   1        1.31       12.04      8.55 o 
   9   6   1       12.77        5.13     13.35 o 
  -7   7   1      103.94       93.15     11.46 o 
  -6   7   1        0.96       -4.77      9.54 o 
  -5   7   1       82.42       80.35     13.36 o 
  -4   7   1      166.75      176.86     12.01 o 
  -3   7   1       79.39       94.71     15.44 o 
  -2   7   1       95.07      119.49     19.67 o 
  -1   7   1      506.35      501.52     17.50 o 
   0   7   1      277.59      290.40     13.88 o 
   1   7   1      441.93      471.23     16.78 o 
   2   7   1      137.33      151.68     11.27 o 
   3   7   1      455.62      486.82     14.72 o 
   4   7   1      153.35      166.07     10.15 o 
   5   7   1      533.83      528.83     18.57 o 
   6   7   1      191.63      210.40     17.35 o 
   7   7   1      200.89      232.67     14.18 o 
  -3   8   1      476.11      522.08     59.94 o 
  -2   8   1       54.03       46.03     24.28 o 
  -1   8   1      343.83      363.41     21.72 o 
   0   8   1       22.96        5.14     14.76 o 
   1   8   1      231.16      213.70     19.13 o 
   2   8   1        1.51        1.17     14.64 o 
   3   8   1      151.94      171.22     22.59 o 
 -12   0   2      134.96      144.12     14.44 o 
 -10   0   2     2534.79     2461.28     56.06 o 
  -8   0   2      572.77      536.10     19.02 o 
  -6   0   2     3030.53     2970.42     63.00 o 
  -4   0   2       71.55       94.56      4.30 o 
  -2   0   2      557.23      662.97     12.34 o 
   0   0   2     5948.43     6177.03    120.63 o 
   2   0   2    20956.68    22191.80    357.71 o 
   4   0   2      780.25      755.85     15.32 o 
   6   0   2     2446.38     2441.45     43.06 o 
   8   0   2      854.29      857.71     20.83 o 
  10   0   2     1002.04      940.39     27.38 o 
  12   0   2      228.93      247.56     16.38 o 
 -13   1   2      456.47      458.58     15.06 o 
 -12   1   2       24.47       16.19      8.61 o 
 -11   1   2      115.77      128.05      9.46 o 
 -10   1   2      959.26      906.72     19.01 o 
  -9   1   2      876.58      832.48     21.38 o 
  -8   1   2      938.72      864.52     15.24 o 
  -7   1   2     1483.78     1349.29     20.59 o 
  -6   1   2     2584.14     2505.59     34.16 o 
  -5   1   2     5437.58     5418.34     69.47 o 
  -4   1   2     5628.61     5658.88     72.13 o 
  -3   1   2     7850.91     8208.38    112.64 o 
  -2   1   2     9579.09    10056.01    151.94 o 
  -1   1   2     4899.19     5258.01     60.82 o 
   0   1   2     4258.70     4924.90     74.44 o 
   1   1   2    20021.51    22262.26    277.63 o 
   2   1   2    28602.65    29831.32    342.83 o 
   3   1   2      404.54      363.60      6.26 o 
   4   1   2     1144.77     1125.79     15.28 o 
   5   1   2     2866.59     2756.81     33.62 o 
   6   1   2     1509.83     1446.47     19.29 o 
   7   1   2     1757.55     1728.93     22.78 o 
   8   1   2     1079.51     1067.30     17.80 o 
   9   1   2      664.58      636.74     15.16 o 
  10   1   2      155.88      152.61      9.42 o 
  11   1   2      188.46      210.96     10.55 o 
  12   1   2      407.09      420.62     14.05 o 
  13   1   2      212.69      247.93     14.46 o 
 -13   2   2      136.50      157.89     10.79 o 
 -12   2   2       42.15       42.79      9.94 o 
 -11   2   2     1025.35      994.91     20.71 o 
 -10   2   2       60.07       51.08      8.19 o 
  -9   2   2      177.85      176.85      9.36 o 
  -8   2   2      109.40       96.07      6.70 o 
  -7   2   2     1676.79     1585.31     23.69 o 
  -6   2   2       18.91       16.31      8.45 o 
  -5   2   2     1728.75     1785.44     25.25 o 
  -4   2   2       16.09       38.16      3.47 o 
  -3   2   2        1.96       15.20      2.91 o 
  -2   2   2        1.15       31.00      6.79 o 
  -1   2   2      122.80      171.58      4.23 o 
   0   2   2      178.79      197.13      4.25 o 
   1   2   2        3.90       28.97      5.25 o 
   2   2   2      152.81      197.78      5.45 o 
   3   2   2     2547.91     2758.21     33.29 o 
   4   2   2       65.09       85.06      4.03 o 
   5   2   2      407.93      400.96      7.90 o 
   6   2   2       49.95       55.30      4.58 o 
   7   2   2      445.44      423.97     10.81 o 
   8   2   2        2.37        7.77      5.74 o 
   9   2   2     1437.01     1408.46     22.36 o 
  10   2   2        5.67        6.32      7.59 o 
  11   2   2      331.75      356.96     12.83 o 
  12   2   2        2.11       -4.96      9.93 o 
  13   2   2      427.50      457.55     17.56 o 
 -13   3   2       95.88      118.18     12.57 o 
 -12   3   2      235.93      238.72     11.45 o 
 -11   3   2      279.81      281.66     11.68 o 
 -10   3   2      688.90      661.84     19.30 o 
  -9   3   2      861.56      786.77     15.53 o 
  -8   3   2      463.08      463.01     11.72 o 
  -7   3   2      634.98      613.73     12.94 o 
  -6   3   2     2537.37     2460.93     40.78 o 
  -5   3   2     1402.25     1393.96     18.94 o 
  -4   3   2     3258.64     3349.77     40.70 o 
  -3   3   2     5100.38     5415.00     63.81 o 
  -2   3   2     4862.33     5062.77     59.79 o 
  -1   3   2      695.96      624.14      9.86 o 
   0   3   2     2626.09     2668.68     35.81 o 
   1   3   2     3356.98     3623.80     44.61 o 
   2   3   2     4465.93     4678.21     55.26 o 
   3   3   2     1295.33     1308.08     17.45 o 
   4   3   2     1772.84     1697.55     22.08 o 
   5   3   2     1754.70     1739.81     22.81 o 
   6   3   2      910.38      886.94     13.68 o 
   7   3   2     2088.59     1979.54     33.26 o 
   8   3   2     1332.70     1266.38     26.59 o 
   9   3   2      139.13      148.34      7.87 o 
  10   3   2      357.86      335.39     19.86 o 
  11   3   2      247.34      248.65     13.28 o 
  12   3   2      210.63      230.28     15.30 o 
 -12   4   2      178.00      174.34     13.90 o 
 -11   4   2       10.49       24.18     10.36 o 
 -10   4   2      581.16      567.92     18.34 o 
  -9   4   2       76.90       85.39      7.75 o 
  -8   4   2      142.38      153.51      8.26 o 
  -7   4   2      185.31      191.47     12.32 o 
  -6   4   2      316.17      284.23      8.05 o 
  -5   4   2       86.82       82.66      5.59 o 
  -4   4   2      184.16      212.74      6.68 o 
  -3   4   2      317.28      331.68      8.06 o 
  -2   4   2       11.33       27.32      4.39 o 
  -1   4   2       12.67       21.61      4.14 o 
   0   4   2       69.82       89.73      4.80 o 
   1   4   2        0.07        3.27      4.54 o 
   2   4   2      536.00      565.97     11.42 o 
   3   4   2      374.83      390.48      9.10 o 
   4   4   2       28.00       35.87      4.34 o 
   5   4   2      254.23      256.16      8.39 o 
   6   4   2      379.83      369.25     10.10 o 
   7   4   2       10.09       17.86      7.26 o 
   8   4   2      560.33      539.73     15.08 o 
   9   4   2        1.56        6.98      7.92 o 
  10   4   2      238.90      223.51     12.60 o 
  11   4   2       17.19        8.08     10.00 o 
 -11   5   2       71.39       80.16     11.68 o 
 -10   5   2      599.41      602.60     21.21 o 
  -9   5   2      477.71      456.09     16.46 o 
  -8   5   2      522.78      522.10     15.20 o 
  -7   5   2     1018.81      991.47     30.70 o 
  -6   5   2      247.15      252.09      9.72 o 
  -5   5   2     1367.55     1378.14     21.73 o 
  -4   5   2      928.32      925.94     14.77 o 
  -3   5   2     1181.84     1186.90     17.49 o 
  -2   5   2      592.73      620.84     12.30 o 
  -1   5   2     3273.51     3289.19     40.74 o 
   0   5   2      466.83      476.92      9.88 o 
   1   5   2     2779.34     2890.23     59.43 o 
   2   5   2     1280.25     1232.86     19.96 o 
   3   5   2     1348.01     1322.17     24.00 o 
   4   5   2      520.74      520.27     11.87 o 
   5   5   2     1489.34     1426.96     22.47 o 
   6   5   2      937.24      907.51     16.60 o 
   7   5   2      254.38      266.48     11.15 o 
   8   5   2      261.44      264.52     16.10 o 
   9   5   2      296.24      273.31     11.62 o 
  10   5   2      124.06      129.28     10.21 o 
  -9   6   2      164.22      159.21     11.49 o 
  -8   6   2      313.64      316.89     12.78 o 
  -7   6   2       72.50       75.58     10.38 o 
  -6   6   2        0.55       -3.89      7.77 o 
  -5   6   2      211.44      243.29     10.40 o 
  -4   6   2       41.40       39.90      6.79 o 
  -3   6   2       59.13       70.84      6.21 o 
  -2   6   2      102.18      112.68      6.62 o 
  -1   6   2        0.88        9.51      7.63 o 
   0   6   2      263.25      265.32     12.45 o 
   1   6   2        5.26        3.73      5.97 o 
   2   6   2        2.79       -0.01      5.93 o 
   3   6   2      132.46      146.68      9.39 o 
   4   6   2       22.86       17.13      9.60 o 
   5   6   2      295.15      276.31      9.85 o 
   6   6   2       44.70       47.71      9.49 o 
   7   6   2      393.16      363.82     13.06 o 
   8   6   2       47.54       46.76      9.13 o 
   9   6   2      137.56      120.49     15.65 o 
  -7   7   2       64.09       77.47     11.44 o 
  -6   7   2      274.58      292.85     35.35 o 
  -5   7   2      225.98      220.41     16.54 o 
  -4   7   2     1011.46     1055.50     29.79 o 
  -3   7   2      389.38      403.81     15.57 o 
  -2   7   2      970.08      996.01     24.20 o 
  -1   7   2      110.34      133.07     11.39 o 
   0   7   2      896.15      927.49     23.34 o 
   1   7   2      623.05      636.78     21.63 o 
   2   7   2      331.64      347.16     12.94 o 
   3   7   2      312.07      322.21     12.36 o 
   4   7   2     1205.61     1202.49     27.05 o 
   5   7   2      278.10      284.88     14.76 o 
   6   7   2      332.21      351.28     15.90 o 
   7   7   2      142.76      153.98     16.19 o 
  -3   8   2        1.00       -3.92     14.25 o 
  -2   8   2        0.16       -1.31     10.57 o 
  -1   8   2        8.54       14.09     12.55 o 
   0   8   2       16.92       15.71     10.15 o 
   1   8   2        8.49       -3.16     10.00 o 
   2   8   2        0.86        9.22     10.17 o 
 -13   0   3        0.85       -7.45     14.91 o 
 -11   0   3      243.48      235.82     15.31 o 
  -9   0   3      570.12      577.36     20.64 o 
  -7   0   3      364.86      348.04     15.10 o 
  -5   0   3     1270.02     1214.66     28.77 o 
  -3   0   3     6478.47     6860.23    112.27 o 
  -1   0   3     2106.51     2189.88     36.98 o 
   1   0   3     2781.39     2879.42     48.08 o 
   3   0   3     6540.81     6408.56    105.21 o 
   5   0   3     5318.06     5145.40     85.90 o 
   7   0   3     2048.26     2017.50     37.14 o 
   9   0   3     5252.53     5141.58    106.69 o 
  11   0   3     1239.96     1328.39     35.21 o 
  13   0   3      180.16      194.28     15.85 o 
 -13   1   3      578.72      570.64     23.25 o 
 -12   1   3     1075.60     1036.06     21.55 o 
 -11   1   3      747.61      716.29     17.20 o 
 -10   1   3      892.97      843.26     18.31 o 
  -9   1   3      735.82      682.27     15.90 o 
  -8   1   3     1802.01     1666.11     29.40 o 
  -7   1   3     1917.53     1882.65     30.53 o 
  -6   1   3     2491.60     2357.26     32.31 o 
  -5   1   3      968.68      864.16     15.69 o 
  -4   1   3     2235.68     2075.33     28.05 o 
  -3   1   3     4816.55     4891.51     62.90 o 
  -2   1   3     1667.70     1743.53     21.37 o 
  -1   1   3      687.48      743.39      9.89 o 
   0   1   3     3600.65     3874.72     66.17 o 
   1   1   3      638.04      646.67     10.02 o 
   2   1   3     9250.22     9912.05    113.86 o 
   3   1   3     1914.02     1986.37     24.42 o 
   4   1   3      326.81      300.37      8.48 o 
   5   1   3      408.10      393.47      7.80 o 
   6   1   3      107.73      128.33      5.33 o 
   7   1   3      761.79      791.74     12.77 o 
   8   1   3      219.44      230.84      8.26 o 
   9   1   3        1.28        2.86      6.14 o 
  10   1   3       49.52       55.83     10.62 o 
  11   1   3        4.74        2.19      7.95 o 
  12   1   3       76.28       80.93      9.63 o 
  13   1   3        5.25       -5.21     10.43 o 
 -13   2   3       58.95       49.84      9.43 o 
 -12   2   3        0.20       17.11      8.66 o 
 -11   2   3        1.83       -2.16      7.99 o 
 -10   2   3       14.15        3.15      7.61 o 
  -9   2   3       20.84       28.14      7.39 o 
  -8   2   3      314.58      310.16      9.63 o 
  -7   2   3       10.11       13.05      5.61 o 
  -6   2   3     1807.40     1731.19     25.00 o 
  -5   2   3      279.01      310.42      6.88 o 
  -4   2   3     2172.26     2203.08     31.36 o 
  -3   2   3      153.82      192.75      5.23 o 
  -2   2   3      958.58      912.10     12.56 o 
  -1   2   3       18.99       32.94      2.70 o 
   0   2   3     7549.75     8144.14     94.10 o 
   1   2   3        3.71        6.24      3.05 o 
   2   2   3     4401.65     4428.80     57.22 o 
   3   2   3     1694.90     1840.04     23.03 o 
   4   2   3     8789.12     8857.42    102.57 o 
   5   2   3       12.10       21.67      3.83 o 
   6   2   3     3710.37     3598.13     43.66 o 
   7   2   3      123.18      127.87      5.72 o 
   8   2   3     2736.60     2717.04     37.76 o 
   9   2   3       13.04       22.18      6.50 o 
  10   2   3     1640.66     1674.38     48.05 o 
  11   2   3        0.67       -0.01      8.06 o 
  12   2   3      452.95      480.73     21.44 o 
  13   2   3        0.04       -2.03     10.56 o 
 -12   3   3      268.83      296.49     12.33 o 
 -11   3   3      538.67      516.05     15.09 o 
 -10   3   3      565.91      573.69     15.39 o 
  -9   3   3     1337.23     1200.51     20.26 o 
  -8   3   3     1873.97     1751.90     26.51 o 
  -7   3   3     2169.54     2079.44     32.39 o 
  -6   3   3      429.11      398.72      8.72 o 
  -5   3   3     2056.51     2022.61     26.03 o 
  -4   3   3     3087.47     3190.50     39.00 o 
  -3   3   3     1418.56     1395.76     18.72 o 
  -2   3   3     1104.80     1091.89     15.22 o 
  -1   3   3     4479.08     4858.62     57.37 o 
   0   3   3     1468.57     1538.47     19.81 o 
   1   3   3     2202.63     2292.30     31.35 o 
   2   3   3     1255.92     1245.20     18.70 o 
   3   3   3      948.74      935.75     15.19 o 
   4   3   3      304.95      307.08      8.48 o 
   5   3   3      340.05      307.34      7.40 o 
   6   3   3        2.45        2.66      4.30 o 
   7   3   3        3.36       -0.08      4.55 o 
   8   3   3       22.86       30.49      7.34 o 
   9   3   3        6.49       -3.35      7.49 o 
  10   3   3       33.11       28.79      8.26 o 
  11   3   3       78.59       71.48     17.06 o 
  12   3   3        7.63        7.45     10.39 o 
 -12   4   3      101.06      118.56     12.24 o 
 -11   4   3        0.42        1.62     10.33 o 
 -10   4   3        6.67       -0.11      8.23 o 
  -9   4   3       34.73       35.64      7.34 o 
  -8   4   3        2.08       -1.26      6.65 o 
  -7   4   3      328.51      314.47      9.88 o 
  -6   4   3       17.34       15.38      5.10 o 
  -5   4   3      252.77      252.33      8.28 o 
  -4   4   3       33.15       43.61      4.99 o 
  -3   4   3     2507.53     2508.12     31.67 o 
  -2   4   3        0.71       11.03      4.23 o 
  -1   4   3     2031.16     2046.41     26.23 o 
   0   4   3        5.62        7.20      3.99 o 
   1   4   3     3606.79     3659.91     81.44 o 
   2   4   3      214.61      242.14      7.74 o 
   3   4   3     3074.12     3050.59     41.50 o 
   4   4   3      186.46      194.50      7.52 o 
   5   4   3     3865.70     3659.80     49.33 o 
   6   4   3      289.49      268.43      8.86 o 
   7   4   3     1433.73     1319.54     33.77 o 
   8   4   3       86.98       94.62      8.68 o 
   9   4   3     1291.30     1224.39     30.97 o 
  10   4   3       48.32       50.08      8.78 o 
  11   4   3      742.91      745.84     28.29 o 
 -11   5   3      354.35      361.14     15.71 o 
 -10   5   3      544.65      518.56     25.67 o 
  -9   5   3      175.25      180.49     10.82 o 
  -8   5   3      322.48      326.98     14.69 o 
  -7   5   3      930.22      903.24     16.81 o 
  -6   5   3     1093.92     1097.71     18.68 o 
  -5   5   3      479.25      492.45     10.75 o 
  -4   5   3     1315.73     1323.53     19.11 o 
  -3   5   3     2042.73     2033.32     26.83 o 
  -2   5   3      734.41      746.10     12.72 o 
  -1   5   3      596.64      601.05     11.15 o 
   0   5   3      736.33      732.88     17.37 o 
   1   5   3       46.11       61.00      5.98 o 
   2   5   3      312.75      326.36     12.07 o 
   3   5   3      683.97      654.85     13.42 o 
   4   5   3      563.81      542.22     12.17 o 
   5   5   3       16.11       15.21      6.04 o 
   6   5   3       65.22       77.97      6.94 o 
   7   5   3      129.56      137.18     14.53 o 
   8   5   3       73.88       70.15      8.82 o 
   9   5   3       19.73       24.24      8.46 o 
  10   5   3        2.99        0.77      8.44 o 
  -9   6   3       26.31       21.72     15.96 o 
  -8   6   3        5.87       12.57     10.40 o 
  -7   6   3        4.49        5.50     15.57 o 
  -6   6   3      386.53      423.07     15.43 o 
  -5   6   3      101.05      116.71      8.59 o 
  -4   6   3      155.14      173.91      9.14 o 
  -3   6   3        0.45        4.38      6.96 o 
  -2   6   3     1203.49     1240.51     23.37 o 
  -1   6   3        0.84        7.99      7.27 o 
   0   6   3     1808.45     1758.79     30.61 o 
   1   6   3        7.46       13.72      8.78 o 
   2   6   3      461.71      471.09     14.00 o 
   3   6   3      178.47      190.34     10.11 o 
   4   6   3     1086.69     1044.65     23.33 o 
   5   6   3        2.35        1.02      9.73 o 
   6   6   3      649.64      622.89     19.45 o 
   7   6   3       63.86       48.20     10.93 o 
   8   6   3      831.75      790.23     27.96 o 
   9   6   3        2.33       -1.10     10.69 o 
  -7   7   3      425.35      456.79     21.71 o 
  -6   7   3       75.72      106.24     15.06 o 
  -5   7   3      224.36      271.41     23.98 o 
  -4   7   3      381.26      399.02     15.50 o 
  -3   7   3      253.83      300.55     13.90 o 
  -2   7   3      145.36      154.57     11.76 o 
  -1   7   3      673.54      675.57     20.78 o 
   0   7   3      132.27      151.12     10.81 o 
   1   7   3       77.60       73.46      9.08 o 
   2   7   3        2.37       -4.02      8.03 o 
   3   7   3      184.84      169.23     10.49 o 
   4   7   3      160.90      160.16     10.41 o 
   5   7   3      110.35      113.89     12.03 o 
   6   7   3        8.17        5.45     10.47 o 
  -2   8   3       17.19       37.27     10.54 o 
  -1   8   3      189.37      240.72     13.94 o 
   0   8   3       66.41       81.32     11.30 o 
   1   8   3      436.42      458.82     17.55 o 
   2   8   3       55.56       56.73     11.18 o 
 -12   0   4      450.59      444.67     20.64 o 
 -10   0   4      159.50      176.42     13.80 o 
  -8   0   4     6035.48     5703.69    117.31 o 
  -6   0   4     4435.17     4023.81     83.73 o 
  -4   0   4    14613.36    15037.55    393.29 o 
  -2   0   4    12414.48    12693.95    256.02 o 
   0   0   4    13865.39    13935.52    225.61 o 
   2   0   4    13299.39    13894.27    225.14 o 
   4   0   4     6961.99     6696.80    110.63 o 
   6   0   4     2932.01     2845.99     49.95 o 
   8   0   4      947.41      911.70     24.13 o 
  10   0   4     1067.18     1148.47     96.52 o 
  12   0   4      108.98      124.12     14.11 o 
 -13   1   4      337.44      355.89     13.84 o 
 -12   1   4      224.56      232.90     11.34 o 
 -11   1   4       39.61       36.10      8.40 o 
 -10   1   4      624.74      590.40     15.36 o 
  -9   1   4     1261.01     1184.67     22.31 o 
  -8   1   4      925.62      869.24     15.41 o 
  -7   1   4      118.86      106.01      5.87 o 
  -6   1   4      322.07      310.45     11.00 o 
  -5   1   4     1041.19     1081.10     16.59 o 
  -4   1   4      501.81      518.22      9.55 o 
  -3   1   4       29.54       41.06      4.34 o 
  -2   1   4      198.13      225.55      4.93 o 
  -1   1   4      677.47      734.79     10.05 o 
   0   1   4      136.82      126.54      4.03 o 
   1   1   4       75.08       86.25      3.00 o 
   2   1   4      333.82      371.90      7.27 o 
   3   1   4     1782.76     1900.73     23.68 o 
   4   1   4     4470.24     4731.96     55.92 o 
   5   1   4      121.30      110.62      4.93 o 
   6   1   4      317.52      301.32      7.75 o 
   7   1   4      446.24      442.44      9.47 o 
   8   1   4      644.53      632.51     12.59 o 
   9   1   4      185.40      188.95      8.34 o 
  10   1   4      370.73      384.39     15.62 o 
  11   1   4      562.84      593.66     24.49 o 
  12   1   4      146.24      165.47     12.56 o 
  13   1   4      133.56      153.60     12.70 o 
 -13   2   4      398.86      395.32     14.12 o 
 -12   2   4       73.09       70.26      9.28 o 
 -11   2   4      698.51      659.17     16.64 o 
 -10   2   4        3.96        8.08      7.81 o 
  -9   2   4     1972.93     1834.61     30.95 o 
  -8   2   4       10.12       14.07      5.63 o 
  -7   2   4     2074.01     1981.44     28.51 o 
  -6   2   4       17.38       16.87      5.03 o 
  -5   2   4     6804.72     6570.86     76.95 o 
  -4   2   4      193.43      219.64      5.95 o 
  -3   2   4     8972.73     9327.82    122.11 o 
  -2   2   4      126.50      164.79      4.71 o 
  -1   2   4    10979.71    11439.92    131.66 o 
   0   2   4        6.38       16.96      4.02 o 
   1   2   4     3542.37     3364.72     44.11 o 
   2   2   4       21.15       50.81      4.80 o 
   3   2   4    10300.06    10573.07    133.66 o 
   4   2   4      536.48      546.07     12.05 o 
   5   2   4      908.45      832.71     12.69 o 
   6   2   4       47.68       51.55      4.73 o 
   7   2   4     2249.20     2204.73     28.43 o 
   8   2   4       10.69       20.56      6.00 o 
   9   2   4     2085.66     2066.26     30.25 o 
  10   2   4       99.64      100.76     10.64 o 
  11   2   4      181.06      204.46     12.43 o 
  12   2   4        1.71       -4.67     10.10 o 
 -12   3   4      302.95      289.97     12.40 o 
 -11   3   4       29.13       10.25     11.98 o 
 -10   3   4      112.21      113.25      9.40 o 
  -9   3   4      533.54      518.45     12.72 o 
  -8   3   4      158.65      165.03      9.56 o 
  -7   3   4       15.90       11.25      5.87 o 
  -6   3   4      742.01      684.29     15.61 o 
  -5   3   4      174.75      187.66      8.13 o 
  -4   3   4        8.48       17.06      4.19 o 
  -3   3   4     1002.56     1076.61     15.28 o 
  -2   3   4       47.58       61.32      4.18 o 
  -1   3   4      798.94      914.39     13.05 o 
   0   3   4      309.39      377.08      7.04 o 
   1   3   4       43.33       57.85      5.74 o 
   2   3   4        3.33        8.93      4.18 o 
   3   3   4      291.74      285.72      7.98 o 
   4   3   4     1084.99     1113.58     17.75 o 
   5   3   4       41.73       53.82      4.33 o 
   6   3   4       16.76       19.26      5.39 o 
   7   3   4      236.10      226.76      8.25 o 
   8   3   4       89.31      109.92      8.58 o 
   9   3   4      380.64      362.27     12.50 o 
  10   3   4      456.80      436.35     13.89 o 
  11   3   4      163.47      148.57     11.98 o 
  12   3   4      193.22      198.51     13.05 o 
 -12   4   4      414.50      398.22     16.77 o 
 -11   4   4       59.33       56.19      9.30 o 
 -10   4   4      412.34      399.38     13.53 o 
  -9   4   4       58.66       52.00      7.56 o 
  -8   4   4     2495.33     2439.46     43.91 o 
  -7   4   4       67.24       80.06      7.70 o 
  -6   4   4     1651.98     1687.10     25.42 o 
  -5   4   4      507.37      486.65     10.18 o 
  -4   4   4     2789.07     2707.08     37.71 o 
  -3   4   4       64.40       73.15      5.16 o 
  -2   4   4     4700.00     4812.68     57.47 o 
  -1   4   4        1.33        6.96      3.91 o 
   0   4   4     3440.04     3471.91     56.92 o 
   1   4   4      263.34      298.19      8.44 o 
   2   4   4     3316.91     3216.65     43.60 o 
   3   4   4      152.10      162.22      7.54 o 
   4   4   4     2205.38     2103.75     30.17 o 
   5   4   4       32.50       36.74      5.93 o 
   6   4   4     2099.02     2003.79     29.31 o 
   7   4   4        1.73       -3.57      7.13 o 
   8   4   4      791.13      773.60     17.41 o 
   9   4   4        2.47        4.29      7.97 o 
  10   4   4      425.11      416.62     13.65 o 
  11   4   4       31.93       34.00     18.79 o 
 -10   5   4      208.99      208.69     25.86 o 
  -9   5   4      403.34      399.18     13.98 o 
  -8   5   4       14.12       18.19      7.89 o 
  -7   5   4      230.00      244.62      9.28 o 
  -6   5   4       63.34       67.01      7.41 o 
  -5   5   4       63.44       69.60      6.07 o 
  -4   5   4      166.67      173.10      7.01 o 
  -3   5   4        3.29       15.25      6.24 o 
  -2   5   4        3.57        1.99      4.79 o 
  -1   5   4       41.44       52.80      5.87 o 
   0   5   4       13.92       15.98      5.46 o 
   1   5   4      250.87      252.38     10.67 o 
   2   5   4       62.95       61.45      7.22 o 
   3   5   4      100.89      102.76      6.83 o 
   4   5   4       87.27       89.46      7.43 o 
   5   5   4      314.15      316.52      9.77 o 
   6   5   4       60.87       56.63      6.81 o 
   7   5   4      596.90      543.66     21.25 o 
   8   5   4      177.63      165.97     10.06 o 
   9   5   4      144.14      170.44     22.13 o 
  10   5   4       51.15       68.26     19.49 o 
  -9   6   4      635.24      655.84     20.53 o 
  -8   6   4        4.82        0.11     10.22 o 
  -7   6   4      903.21      893.23     22.34 o 
  -6   6   4      148.72      154.82     11.24 o 
  -5   6   4      887.18      893.85     18.77 o 
  -4   6   4       68.12       84.74     10.38 o 
  -3   6   4     1730.17     1733.19     30.21 o 
  -2   6   4      155.99      168.09     16.68 o 
  -1   6   4     1551.53     1550.61     27.94 o 
   0   6   4      343.85      321.73     12.13 o 
   1   6   4     1767.95     1758.63     30.93 o 
   2   6   4        3.72        5.17      7.59 o 
   3   6   4     1820.35     1811.32     37.04 o 
   4   6   4        0.72        9.98      7.86 o 
   5   6   4     1080.94     1054.09     21.80 o 
   6   6   4       79.68       85.54     14.00 o 
   7   6   4      555.57      534.23     18.91 o 
   8   6   4        0.29       -5.02     10.04 o 
  -6   7   4      202.90      239.52     15.92 o 
  -5   7   4       36.16       32.39     17.21 o 
  -4   7   4       37.53       38.22     11.76 o 
  -3   7   4       28.48       56.18     11.14 o 
  -2   7   4        5.17       18.49      9.70 o 
  -1   7   4        1.62       -3.91      7.82 o 
   0   7   4        4.94        8.52      8.05 o 
   1   7   4       38.82       36.15      8.52 o 
   2   7   4      236.52      236.32     19.91 o 
   3   7   4       33.45       40.58     10.87 o 
   4   7   4       12.17       12.36      8.36 o 
   5   7   4       64.22       63.05     11.42 o 
   6   7   4      209.39      194.67     25.89 o 
  -1   8   4        1.85       -5.06     10.13 o 
   0   8   4      577.10      566.24     23.61 o 
   1   8   4       84.44       75.07     11.46 o 
 -13   0   5     1218.63     1230.81     43.80 o 
 -11   0   5     2592.82     2381.57    151.23 o 
  -9   0   5      966.33      915.20     35.81 o 
  -7   0   5     2524.14     2394.45     42.44 o 
  -5   0   5     4234.43     4162.90     75.45 o 
  -3   0   5     2907.28     2779.86     47.62 o 
  -1   0   5     8170.11     8205.68    134.21 o 
   1   0   5     3256.95     3382.73     57.08 o 
   3   0   5     2151.53     2206.13     38.80 o 
   5   0   5      311.37      325.61     10.80 o 
   7   0   5       74.16       78.97      8.18 o 
   9   0   5      350.64      344.12     16.60 o 
  11   0   5      165.23      195.61     14.88 o 
  13   0   5       74.89       76.23     13.86 o 
 -13   1   5        1.36        8.35      8.96 o 
 -12   1   5        0.05        3.78      8.55 o 
 -11   1   5      156.77      153.22     10.06 o 
 -10   1   5      360.43      334.82     12.03 o 
  -9   1   5      242.12      250.67     11.71 o 
  -8   1   5       18.53       30.30      5.42 o 
  -7   1   5      482.35      476.67     10.60 o 
  -6   1   5      562.21      566.23     11.17 o 
  -5   1   5      785.20      829.54     12.37 o 
  -4   1   5     1803.74     1827.96     23.26 o 
  -3   1   5       72.37       52.97      3.62 o 
  -2   1   5     2437.77     2450.35     32.55 o 
  -1   1   5     3984.02     3938.51     47.35 o 
   0   1   5      885.33      870.49     17.58 o 
   1   1   5     2815.65     2920.91     38.39 o 
   2   1   5     4240.44     4186.84     49.55 o 
   3   1   5      826.52      767.42     11.32 o 
   4   1   5     5659.49     5683.04     66.83 o 
   5   1   5     2093.67     2010.62     25.80 o 
   6   1   5     2249.55     2211.72     28.37 o 
   7   1   5     1160.57     1125.47     16.71 o 
   8   1   5     1071.73     1063.52     16.36 o 
   9   1   5      665.99      692.15     14.20 o 
  10   1   5      883.69      915.03     24.44 o 
  11   1   5      859.47      907.00     26.09 o 
  12   1   5      256.19      307.36     14.55 o 
  13   1   5      166.99      194.68     13.35 o 
 -13   2   5        0.71       -4.44      8.89 o 
 -12   2   5      634.87      623.59     16.72 o 
 -11   2   5       38.09       51.74      8.88 o 
 -10   2   5     1789.74     1702.42     40.15 o 
  -9   2   5        7.49       14.29      7.55 o 
  -8   2   5     2194.77     2083.36     30.19 o 
  -7   2   5       61.16       62.04      6.02 o 
  -6   2   5     4786.42     4536.21     59.62 o 
  -5   2   5      240.10      237.02      7.10 o 
  -4   2   5     2014.69     1857.73     23.89 o 
  -3   2   5       12.63       14.43      3.47 o 
  -2   2   5     5052.27     5279.14     62.10 o 
  -1   2   5        3.70       14.68      3.64 o 
   0   2   5     4442.30     4594.75     59.99 o 
   1   2   5      849.29      962.32     20.72 o 
   2   2   5     1114.11     1027.75     15.78 o 
   3   2   5      294.55      353.91      8.28 o 
   4   2   5     3245.25     3371.42     40.82 o 
   5   2   5      380.98      417.58     10.29 o 
   6   2   5       10.56       16.15      5.34 o 
   7   2   5        0.53       -2.07      4.72 o 
   8   2   5        0.79        1.08      5.86 o 
   9   2   5      139.00      142.95      9.24 o 
  10   2   5        0.36       11.17     10.77 o 
  11   2   5       13.53       20.99      9.87 o 
  12   2   5       47.59       43.04     10.70 o 
 -12   3   5        7.98        1.03      8.72 o 
 -11   3   5        1.09       -0.46      8.26 o 
 -10   3   5        6.58       12.29     10.20 o 
  -9   3   5       51.63       68.55      7.21 o 
  -8   3   5        6.67        6.54      6.23 o 
  -7   3   5      163.05      148.25      7.57 o 
  -6   3   5      973.51      989.96     18.42 o 
  -5   3   5      613.98      597.11     13.24 o 
  -4   3   5      327.75      310.26      7.83 o 
  -3   3   5     1058.53     1033.80     16.80 o 
  -2   3   5     1871.08     1852.27     26.60 o 
  -1   3   5     1433.95     1335.39     17.76 o 
   0   3   5      860.44      841.07     16.67 o 
   1   3   5     3148.48     3194.14     42.73 o 
   2   3   5     2153.29     2129.98     29.76 o 
   3   3   5     2714.20     2662.75     36.46 o 
   4   3   5      689.13      649.14     17.67 o 
   5   3   5     3671.79     3632.44     48.79 o 
   6   3   5     2534.85     2454.76     34.59 o 
   7   3   5     1611.29     1546.96     24.22 o 
   8   3   5      265.38      275.29     13.50 o 
   9   3   5      524.48      521.80     14.53 o 
  10   3   5      331.53      345.28     12.87 o 
  11   3   5      376.89      397.91     15.69 o 
  12   3   5      244.46      259.29     21.63 o 
 -11   4   5      745.23      792.04     24.76 o 
 -10   4   5        1.28        6.18      8.42 o 
  -9   4   5     1270.47     1182.42     20.37 o 
  -8   4   5       17.84       20.04      6.87 o 
  -7   4   5     2087.31     1998.52     29.51 o 
  -6   4   5      179.58      171.60      8.15 o 
  -5   4   5     2540.37     2552.73     32.60 o 
  -4   4   5      320.92      342.87      8.62 o 
  -3   4   5     2704.57     2745.09     34.44 o 
  -2   4   5       11.06       11.36      4.24 o 
  -1   4   5     2041.67     1976.16     36.34 o 
   0   4   5      109.87      114.65      5.70 o 
   1   4   5     1816.11     1774.74     25.87 o 
   2   4   5      103.47       88.15      8.45 o 
   3   4   5      315.28      318.66      9.11 o 
   4   4   5      147.70      149.40     10.48 o 
   5   4   5      488.17      472.85     11.28 o 
   6   4   5      113.31       93.78      8.21 o 
   7   4   5       18.55       21.01      7.63 o 
   8   4   5       24.80       28.88      7.93 o 
   9   4   5       13.71       14.57      8.26 o 
  10   4   5        1.38        3.97      8.36 o 
  11   4   5       46.73       34.97     15.38 o 
 -10   5   5      114.34      120.42     14.42 o 
  -9   5   5       14.49       19.27      9.72 o 
  -8   5   5      213.80      215.67     10.50 o 
  -7   5   5        3.83       14.03      7.67 o 
  -6   5   5       40.45       38.65      7.79 o 
  -5   5   5      625.56      618.70     13.31 o 
  -4   5   5      637.25      627.71     13.39 o 
  -3   5   5       21.23       22.05      6.07 o 
  -2   5   5      624.88      647.12     16.93 o 
  -1   5   5     1620.35     1528.35     29.77 o 
   0   5   5      981.40      965.16     19.81 o 
   1   5   5      923.28      879.35     18.77 o 
   2   5   5     1495.47     1373.81     25.37 o 
   3   5   5      248.81      266.40     10.89 o 
   4   5   5      907.03      871.93     18.92 o 
   5   5   5      650.08      613.28     21.02 o 
   6   5   5      565.06      534.01     14.71 o 
   7   5   5      299.38      262.32     19.88 o 
   8   5   5      624.62      591.62     24.83 o 
   9   5   5      271.90      268.72     37.98 o 
  10   5   5      496.98      465.22     39.74 o 
  -9   6   5        1.84       23.20     11.00 o 
  -8   6   5      516.94      548.13     18.07 o 
  -7   6   5        1.96       12.68      9.46 o 
  -6   6   5      923.63      956.31     20.02 o 
  -5   6   5       29.16       24.12      8.91 o 
  -4   6   5      436.73      469.66     13.89 o 
  -3   6   5        0.94        4.52      7.38 o 
  -2   6   5     1596.61     1534.11     27.68 o 
  -1   6   5       25.02       19.83      7.75 o 
   0   6   5      383.77      401.10     18.90 o 
   1   6   5      150.83      148.58      9.72 o 
   2   6   5       85.31       97.45      9.06 o 
   3   6   5       50.16       63.22      8.58 o 
   4   6   5      239.59      232.49     15.35 o 
   5   6   5       50.76       48.29      8.55 o 
   6   6   5      139.21      148.29     12.42 o 
   7   6   5       51.62       36.28     13.35 o 
   8   6   5       26.22       26.99     15.44 o 
  -6   7   5       85.12       79.47     13.48 o 
  -5   7   5      280.75      306.78     17.23 o 
  -4   7   5       40.34       46.37     13.27 o 
  -3   7   5      165.51      181.02     19.85 o 
  -2   7   5      166.21      174.59     10.54 o 
  -1   7   5      371.44      367.84     13.28 o 
   0   7   5      228.37      214.07     11.80 o 
   1   7   5      393.39      419.10     14.08 o 
   2   7   5      191.90      202.90     11.08 o 
   3   7   5      223.21      252.12     15.37 o 
   4   7   5        4.07       10.85      8.45 o 
   5   7   5      423.48      413.10     23.67 o 
   6   7   5      264.26      281.86     15.27 o 
 -12   0   6      485.66      485.39     39.96 o 
 -10   0   6      591.48      563.19     25.67 o 
  -8   0   6     2584.84     2370.80     53.74 o 
  -6   0   6      227.30      220.90      9.88 o 
  -4   0   6      446.06      514.75     12.80 o 
  -2   0   6      442.22      533.93     12.52 o 
   0   0   6     1077.54     1129.93     21.54 o 
   2   0   6      355.40      351.05     10.15 o 
   4   0   6      302.89      284.09      9.87 o 
   6   0   6     2457.57     2507.64     44.99 o 
   8   0   6      834.54      841.74     20.19 o 
  10   0   6      488.78      503.31     19.98 o 
  12   0   6      695.87      806.17     51.79 o 
 -13   1   6      137.24      154.57     10.86 o 
 -12   1   6      286.01      286.99     12.18 o 
 -11   1   6      673.87      663.57     16.82 o 
 -10   1   6      328.37      340.35     12.30 o 
  -9   1   6      628.57      595.66     15.23 o 
  -8   1   6      711.12      676.12     13.32 o 
  -7   1   6     3414.51     3313.25     44.78 o 
  -6   1   6     4297.43     4293.63     51.58 o 
  -5   1   6     1474.29     1364.66     18.55 o 
  -4   1   6     3996.24     3895.39     46.81 o 
  -3   1   6     7181.58     7476.33     87.16 o 
  -2   1   6     4725.78     4752.28     61.30 o 
  -1   1   6     2991.56     2937.81     35.55 o 
   0   1   6     4089.05     4012.81     52.84 o 
   1   1   6     2936.45     2879.87     34.85 o 
   2   1   6     2714.05     2711.78     33.18 o 
   3   1   6     1986.55     1925.60     24.50 o 
   4   1   6     3984.09     4006.56     48.05 o 
   5   1   6     1883.54     1780.45     27.38 o 
   6   1   6      844.06      785.08     12.88 o 
   7   1   6      732.00      725.87     12.66 o 
   8   1   6      659.85      668.88     12.47 o 
   9   1   6      427.93      437.12     11.69 o 
  10   1   6      107.74      116.99      8.99 o 
  11   1   6      606.74      627.68     38.26 o 
  12   1   6       46.25       55.67     10.99 o 
 -13   2   6      482.85      523.90     16.10 o 
 -12   2   6       12.21        1.55     10.91 o 
 -11   2   6      659.47      667.26     17.18 o 
 -10   2   6        0.99       -3.63      7.78 o 
  -9   2   6      152.75      158.80      9.42 o 
  -8   2   6       40.64       41.88      6.29 o 
  -7   2   6      946.00      890.88     15.86 o 
  -6   2   6       35.61       45.53      5.50 o 
  -5   2   6      112.28      124.22      5.49 o 
  -4   2   6       70.07       94.69      5.32 o 
  -3   2   6        6.66       10.87      3.66 o 
  -2   2   6      574.44      659.56     11.99 o 
  -1   2   6       63.86       89.89      7.67 o 
   0   2   6       48.06       68.50      4.47 o 
   1   2   6     1413.84     1502.65     25.17 o 
   2   2   6       11.16       27.07      3.73 o 
   3   2   6       30.89       30.48      4.79 o 
   4   2   6        2.99        1.70      5.11 o 
   5   2   6     2082.95     2062.88     26.51 o 
   6   2   6       97.06      120.60      8.68 o 
   7   2   6       44.43       46.08      5.30 o 
   8   2   6       26.66       30.71      6.50 o 
   9   2   6      731.96      711.04     16.60 o 
  10   2   6       10.34       -2.14      9.04 o 
  11   2   6      629.67      625.97     31.26 o 
  12   2   6       80.53       79.95     11.29 o 
 -12   3   6      233.54      253.00     12.04 o 
 -11   3   6      607.58      601.92     18.41 o 
 -10   3   6     1112.92     1066.28     21.77 o 
  -9   3   6      177.29      170.77      8.53 o 
  -8   3   6      627.41      631.44     13.63 o 
  -7   3   6     2231.83     2185.99     31.59 o 
  -6   3   6     2027.06     2028.10     26.65 o 
  -5   3   6      343.04      366.73      8.74 o 
  -4   3   6     3200.20     3180.66     39.25 o 
  -3   3   6     1479.20     1492.92     22.63 o 
  -2   3   6     2248.82     2173.81     27.47 o 
  -1   3   6     3940.37     3922.31     52.29 o 
   0   3   6     1746.80     1749.13     29.06 o 
   1   3   6     1803.59     1714.25     28.75 o 
   2   3   6     1559.85     1497.03     22.22 o 
   3   3   6     1168.28     1110.84     17.74 o 
   4   3   6     2021.46     1948.24     28.04 o 
   5   3   6      777.34      752.48     15.22 o 
   6   3   6      197.42      213.52      8.18 o 
   7   3   6      676.81      687.01     13.98 o 
   8   3   6     1279.14     1204.25     22.73 o 
   9   3   6      186.29      186.82     10.04 o 
  10   3   6      374.15      358.46     12.95 o 
  11   3   6      204.81      215.52     12.76 o 
 -11   4   6       49.46       58.02      9.57 o 
 -10   4   6      140.50      148.89     10.34 o 
  -9   4   6        3.16        6.57      7.07 o 
  -8   4   6      509.31      529.22     13.01 o 
  -7   4   6      115.95      104.80      7.58 o 
  -6   4   6        7.90       15.92      6.24 o 
  -5   4   6       55.44       51.68      5.56 o 
  -4   4   6       75.03       72.47      5.54 o 
  -3   4   6      198.75      205.29      6.70 o 
  -2   4   6       24.10       35.75      5.48 o 
  -1   4   6      298.72      292.27      8.42 o 
   0   4   6      235.96      285.29     10.32 o 
   1   4   6      245.48      273.46     10.20 o 
   2   4   6      194.86      185.22      9.54 o 
   3   4   6      109.04      109.15      6.23 o 
   4   4   6      130.32      119.45      6.75 o 
   5   4   6       21.94       24.20      5.95 o 
   6   4   6      414.14      404.42     10.98 o 
   7   4   6        1.40       -3.09      6.17 o 
   8   4   6      407.48      413.98     21.90 o 
   9   4   6       40.32       23.53     10.00 o 
  10   4   6      203.64      185.99     12.89 o 
 -10   5   6       49.44       37.05     10.64 o 
  -9   5   6      479.10      497.64     14.89 o 
  -8   5   6      433.57      429.78     13.96 o 
  -7   5   6      953.46      985.72     20.43 o 
  -6   5   6      554.84      570.33     24.23 o 
  -5   5   6     1416.99     1446.35     23.13 o 
  -4   5   6      172.37      214.21     11.74 o 
  -3   5   6     1689.01     1631.20     28.69 o 
  -2   5   6      750.98      766.49     17.32 o 
  -1   5   6     1681.28     1665.77     35.23 o 
   0   5   6     1044.96     1061.09     21.23 o 
   1   5   6     1112.61     1087.28     21.72 o 
   2   5   6      444.94      428.95     24.27 o 
   3   5   6      997.77      975.39     20.48 o 
   4   5   6      684.32      663.17     16.51 o 
   5   5   6     1072.89     1017.55     28.08 o 
   6   5   6      466.72      440.78     26.08 o 
   7   5   6      355.97      332.04     14.96 o 
   8   5   6      149.41      128.32     11.88 o 
   9   5   6       91.57       98.77     11.53 o 
  -8   6   6        0.13       -4.93      9.85 o 
  -7   6   6      116.98      116.51     11.95 o 
  -6   6   6        3.66       -5.50     11.99 o 
  -5   6   6       55.75       40.27      9.54 o 
  -4   6   6       40.71       40.65      8.81 o 
  -3   6   6       23.54       33.78      7.98 o 
  -2   6   6       25.76       34.15      7.85 o 
  -1   6   6        0.37       -0.37      7.66 o 
   0   6   6       15.18        4.59      7.69 o 
   1   6   6       34.37       41.21      8.43 o 
   2   6   6       71.91       83.03     10.20 o 
   3   6   6      184.26      163.10     10.20 o 
   4   6   6       43.90       41.35      8.55 o 
   5   6   6      207.20      190.44     11.71 o 
   6   6   6        2.59       11.99     10.11 o 
   7   6   6      344.15      292.60     18.25 o 
   8   6   6       33.53       33.13     13.47 o 
  -6   7   6      220.51      239.51     16.62 o 
  -5   7   6      127.88      135.20     14.39 o 
  -4   7   6      683.40      724.67     25.42 o 
  -3   7   6      203.00      224.92     11.24 o 
  -2   7   6      563.74      537.49     15.62 o 
  -1   7   6      398.29      416.25     14.35 o 
   0   7   6      955.06      991.91     29.24 o 
   1   7   6      274.44      281.61     12.23 o 
   2   7   6      792.38      746.87     18.45 o 
   3   7   6      362.48      382.13     13.76 o 
   4   7   6      187.35      202.12     13.14 o 
   5   7   6      158.51      163.43     13.20 o 
 -13   0   7        4.10        6.61     15.52 o 
 -11   0   7       99.58       94.87     16.44 o 
  -9   0   7     1508.97     1418.40     84.68 o 
  -7   0   7       96.97      116.50      7.76 o 
  -5   0   7     1922.96     1952.94     58.07 o 
  -3   0   7     2485.49     2412.58     42.67 o 
  -1   0   7     1018.35      927.43     18.95 o 
   1   0   7     6715.60     6617.15    109.56 o 
   3   0   7     6517.24     6300.54    105.02 o 
   5   0   7     2632.67     2640.79     47.03 o 
   7   0   7     1979.60     1966.43     60.97 o 
   9   0   7     1015.56     1052.88     23.98 o 
  11   0   7      823.58      891.89     27.26 o 
 -13   1   7      342.13      348.01     15.84 o 
 -12   1   7      671.89      647.19     17.04 o 
 -11   1   7      739.41      731.25     17.88 o 
 -10   1   7      786.95      762.23     17.85 o 
  -9   1   7     1039.09      966.79     19.90 o 
  -8   1   7      392.79      400.02     10.49 o 
  -7   1   7      464.98      490.90     11.24 o 
  -6   1   7     2427.27     2326.32     33.52 o 
  -5   1   7     1337.31     1311.32     18.24 o 
  -4   1   7     2759.05     2647.40     36.35 o 
  -3   1   7      872.26      787.51     12.22 o 
  -2   1   7     1277.72     1220.09     16.74 o 
  -1   1   7     1909.34     1888.28     26.90 o 
   0   1   7     1455.18     1403.38     18.55 o 
   1   1   7     1641.28     1680.11     21.71 o 
   2   1   7     1518.92     1589.92     20.84 o 
   3   1   7       42.68       41.11      4.17 o 
   4   1   7       68.73       64.72      6.80 o 
   5   1   7      370.48      356.30      9.27 o 
   6   1   7       32.30       34.03      5.13 o 
   7   1   7        7.56       12.11      5.20 o 
   8   1   7       30.16       41.06      5.91 o 
   9   1   7        6.87        4.85      8.37 o 
  10   1   7        6.03       -4.43      8.87 o 
  11   1   7       77.72       87.82     10.70 o 
  12   1   7       10.76        9.51     10.09 o 
 -12   2   7       11.22       10.23     11.07 o 
 -11   2   7        0.10        1.79      8.58 o 
 -10   2   7       45.32       35.90      8.61 o 
  -9   2   7        0.93       -3.36      7.94 o 
  -8   2   7      570.79      548.38     12.49 o 
  -7   2   7       55.49       45.40      6.26 o 
  -6   2   7      112.31      118.56      5.86 o 
  -5   2   7       12.11       22.20      5.08 o 
  -4   2   7     3400.22     3459.55     42.27 o 
  -3   2   7      105.07      115.83      5.01 o 
  -2   2   7     1902.79     1716.86     25.11 o 
  -1   2   7      298.31      284.31      8.07 o 
   0   2   7     5777.12     5631.96     73.42 o 
   1   2   7       12.21       19.86      4.21 o 
   2   2   7     3927.74     3961.89     52.36 o 
   3   2   7      261.15      263.29      7.62 o 
   4   2   7     3000.32     2907.81     36.01 o 
   5   2   7      414.90      423.08     10.54 o 
   6   2   7     4504.27     4527.43     54.61 o 
   7   2   7        0.95        5.79      6.12 o 
   8   2   7     1294.15     1307.10     21.40 o 
   9   2   7       24.17       10.68      8.83 o 
  10   2   7      489.79      518.01     17.03 o 
  11   2   7       15.08       11.34      9.87 o 
  12   2   7      482.05      560.64     18.45 o 
 -12   3   7      407.25      454.28     18.02 o 
 -11   3   7      387.99      397.71     17.44 o 
 -10   3   7      195.19      174.87     10.58 o 
  -9   3   7     1013.26      993.37     18.04 o 
  -8   3   7     1079.94     1054.02     18.51 o 
  -7   3   7      818.59      768.67     15.02 o 
  -6   3   7     1264.01     1247.39     18.25 o 
  -5   3   7     1965.03     1969.02     25.97 o 
  -4   3   7     1412.32     1386.12     19.33 o 
  -3   3   7     2569.75     2516.96     31.70 o 
  -2   3   7      331.82      312.07      9.01 o 
  -1   3   7     1280.11     1297.24     20.19 o 
   0   3   7      936.16      929.26     18.38 o 
   1   3   7      773.09      720.58     15.73 o 
   2   3   7      481.03      499.76     13.23 o 
   3   3   7      472.42      457.24     10.19 o 
   4   3   7        5.73       10.32      5.18 o 
   5   3   7      104.34      132.27     10.23 o 
   6   3   7     1018.67      964.39     16.94 o 
   7   3   7      146.06      145.18      7.83 o 
   8   3   7      241.92      248.57     10.61 o 
   9   3   7       40.12       34.06      8.35 o 
  10   3   7        8.75        1.42      8.32 o 
  11   3   7        5.65       -2.22      9.93 o 
 -11   4   7       21.67       20.66     10.40 o 
 -10   4   7        9.66       14.72     10.03 o 
  -9   4   7       46.32       52.84      8.62 o 
  -8   4   7       37.93       26.39      8.05 o 
  -7   4   7      195.26      218.15     10.21 o 
  -6   4   7       89.93       87.63      9.63 o 
  -5   4   7      728.92      718.90     14.32 o 
  -4   4   7      500.32      478.91     11.65 o 
  -3   4   7     1879.32     1843.72     27.51 o 
  -2   4   7      455.74      455.84     10.96 o 
  -1   4   7     1312.67     1279.08     23.58 o 
   0   4   7        8.84        3.80      6.64 o 
   1   4   7     3012.82     2862.98     45.35 o 
   2   4   7      160.80      173.32     14.42 o 
   3   4   7     3209.99     3041.69     48.10 o 
   4   4   7      177.72      158.53      9.14 o 
   5   4   7     1014.73      960.32     20.03 o 
   6   4   7       14.05       11.27      7.51 o 
   7   4   7     2060.90     1924.82     32.86 o 
   8   4   7       18.94       20.86     10.35 o 
   9   4   7      515.16      514.00     18.97 o 
  10   4   7        8.32       14.45     10.29 o 
 -10   5   7      456.04      489.67     18.01 o 
  -9   5   7      438.70      478.20     14.82 o 
  -8   5   7      378.48      428.09     15.66 o 
  -7   5   7      444.87      452.00     14.23 o 
  -6   5   7      557.38      594.53     15.58 o 
  -5   5   7      959.95      949.74     17.54 o 
  -4   5   7      565.79      592.15     15.22 o 
  -3   5   7       63.77       79.72      8.25 o 
  -2   5   7      599.97      591.58     15.21 o 
  -1   5   7     1058.13      998.96     20.51 o 
   0   5   7      710.31      652.34     17.45 o 
   1   5   7      172.55      178.90      9.83 o 
   2   5   7      318.17      283.94     17.41 o 
   3   5   7       10.59        7.47      7.60 o 
   4   5   7       13.03        2.48      7.75 o 
   5   5   7      100.85      102.63      9.14 o 
   6   5   7        0.77       -3.85      7.71 o 
   7   5   7       65.84       76.18     13.33 o 
   8   5   7       50.88       53.73     10.88 o 
   9   5   7       16.08       20.14     10.34 o 
  -8   6   7      220.75      229.60     15.97 o 
  -7   6   7        5.90        8.04      9.70 o 
  -6   6   7      291.16      307.04     13.99 o 
  -5   6   7        5.18       10.95     10.82 o 
  -4   6   7      554.37      561.61     15.39 o 
  -3   6   7       20.71       36.78      7.99 o 
  -2   6   7      258.70      273.60     11.47 o 
  -1   6   7       55.41       45.32      8.48 o 
   0   6   7     1206.63     1157.13     23.15 o 
   1   6   7        7.22       -4.79      9.58 o 
   2   6   7      799.50      750.38     18.15 o 
   3   6   7       62.74       61.72      8.87 o 
   4   6   7      544.52      500.17     15.04 o 
   5   6   7       76.77       68.02      9.23 o 
   6   6   7      445.52      383.25     16.44 o 
   7   6   7        2.14        3.14     10.32 o 
  -5   7   7      223.47      262.37     16.95 o 
  -4   7   7      105.93      124.57     11.64 o 
  -3   7   7      184.33      180.46     10.65 o 
  -2   7   7       49.71       56.27      9.09 o 
  -1   7   7      280.31      281.94     12.20 o 
   0   7   7      106.93      108.14      9.99 o 
   1   7   7        3.48        1.44      8.44 o 
   2   7   7       43.48       47.34      9.27 o 
   3   7   7      208.65      200.95     11.55 o 
   4   7   7        1.45        4.78      8.54 o 
 -12   0   8      314.04      306.79     40.88 o 
 -10   0   8     1655.96     1591.12     40.26 o 
  -8   0   8     1893.54     1918.84     94.52 o 
  -6   0   8     4570.17     4539.66     77.43 o 
  -4   0   8     6753.38     6477.08    108.09 o 
  -2   0   8    10519.21    10483.91    171.96 o 
   0   0   8     3844.08     3545.96     60.85 o 
   2   0   8     4036.21     3864.15     68.06 o 
   4   0   8     3703.47     3627.00     62.84 o 
   6   0   8     3241.76     3248.50     57.14 o 
   8   0   8      509.65      533.49     16.19 o 
  10   0   8      376.35      429.47     18.56 o 
  12   0   8       97.50      120.18     20.90 o 
 -13   1   8      288.17      323.75     13.21 o 
 -12   1   8      278.15      302.85     12.67 o 
 -11   1   8      395.22      399.18     14.30 o 
 -10   1   8      166.37      175.77     10.37 o 
  -9   1   8      265.10      283.47     11.26 o 
  -8   1   8      229.81      210.37      9.91 o 
  -7   1   8       49.39       62.03      6.36 o 
  -6   1   8      892.47      835.84     18.86 o 
  -5   1   8        0.91        5.55      5.04 o 
  -4   1   8        0.39       -0.62      4.24 o 
  -3   1   8      136.79      158.36      8.51 o 
  -2   1   8      149.83      164.31      5.59 o 
  -1   1   8      993.43     1043.81     16.97 o 
   0   1   8       61.19       76.39      5.93 o 
   1   1   8       12.10       16.28      3.52 o 
   2   1   8      566.73      550.45      9.75 o 
   3   1   8      259.74      273.18      7.21 o 
   4   1   8      168.32      178.48      6.20 o 
   5   1   8      158.78      162.00      6.34 o 
   6   1   8      550.66      520.96     10.53 o 
   7   1   8      823.02      849.34     14.21 o 
   8   1   8      489.09      504.68     11.12 o 
   9   1   8       97.23      106.52      8.92 o 
  10   1   8      462.88      491.05     17.06 o 
  11   1   8      246.79      285.62     13.53 o 
  12   1   8       96.99      130.41     15.63 o 
 -12   2   8       18.79        3.36      9.17 o 
 -11   2   8      827.49      851.09     19.62 o 
 -10   2   8        8.59        9.01      8.29 o 
  -9   2   8     2492.59     2388.64     38.89 o 
  -8   2   8      254.46      259.41      9.32 o 
  -7   2   8     1432.81     1452.92     22.83 o 
  -6   2   8        7.66       15.60      7.30 o 
  -5   2   8     6794.55     6630.27     86.24 o 
  -4   2   8       45.61       50.51      4.96 o 
  -3   2   8     2465.48     2399.33     30.37 o 
  -2   2   8       55.36       89.14      6.39 o 
  -1   2   8     4332.90     4355.55     58.03 o 
   0   2   8      213.88      233.97      9.71 o 
   1   2   8     5072.14     4947.66     65.38 o 
   2   2   8        2.58        3.24      6.88 o 
   3   2   8     2497.07     2378.91     30.10 o 
   4   2   8        0.61        1.82      5.10 o 
   5   2   8     2457.02     2416.84     38.24 o 
   6   2   8       23.15       47.73     11.80 o 
   7   2   8      568.15      542.97     12.58 o 
   8   2   8       10.21        8.49      6.60 o 
   9   2   8     1131.73     1186.29     30.29 o 
  10   2   8       86.63       95.61      9.48 o 
  11   2   8       80.84       89.49     12.11 o 
 -12   3   8      240.76      249.43     20.90 o 
 -11   3   8      148.05      168.23     11.04 o 
 -10   3   8      209.13      241.79     12.20 o 
  -9   3   8       37.54       40.45      9.10 o 
  -8   3   8        2.83        0.45      6.61 o 
  -7   3   8      187.90      197.21      8.56 o 
  -6   3   8      160.52      169.95      7.87 o 
  -5   3   8       32.73       41.30      5.44 o 
  -4   3   8      150.04      170.98      7.61 o 
  -3   3   8       94.14       88.27      6.52 o 
  -2   3   8       20.06       18.59      5.29 o 
  -1   3   8        9.69       16.56      4.99 o 
   0   3   8       92.40       88.66      7.35 o 
   1   3   8       13.52       19.77      6.41 o 
   2   3   8       67.21       71.56      7.47 o 
   3   3   8      646.55      609.01     15.02 o 
   4   3   8      148.47      145.40      8.73 o 
   5   3   8       91.74       92.40      8.30 o 
   6   3   8      319.17      325.16     10.09 o 
   7   3   8      175.35      181.06      9.91 o 
   8   3   8       47.38       62.51     23.14 o 
   9   3   8      110.28      125.48     11.60 o 
  10   3   8      396.09      397.99     29.72 o 
  11   3   8       57.21       42.74     13.15 o 
 -11   4   8       11.89        8.24     10.40 o 
 -10   4   8      788.60      788.33     21.82 o 
  -9   4   8        3.79        2.38      8.00 o 
  -8   4   8      945.47      936.05     20.00 o 
  -7   4   8       54.40       68.85      9.36 o 
  -6   4   8     2204.76     2224.98     36.74 o 
  -5   4   8       61.26       67.19      6.93 o 
  -4   4   8     1498.66     1463.27     23.29 o 
  -3   4   8      287.00      284.32      9.40 o 
  -2   4   8     2601.72     2479.17     40.13 o 
  -1   4   8       10.97       15.92      6.98 o 
   0   4   8     2437.68     2320.64     38.12 o 
   1   4   8       86.99      116.75     23.72 o 
   2   4   8     1670.09     1584.88     28.32 o 
   3   4   8       80.72      106.35      8.72 o 
   4   4   8     1348.70     1260.37     24.21 o 
   5   4   8       24.25       29.74      7.76 o 
   6   4   8     1028.55      970.36     31.54 o 
   7   4   8       41.31       38.00     14.61 o 
   8   4   8      429.12      412.59     23.67 o 
   9   4   8        4.07       -0.08      9.98 o 
  10   4   8      242.77      263.71     14.28 o 
  -9   5   8      153.47      172.52     10.77 o 
  -8   5   8       56.95       52.08      9.02 o 
  -7   5   8      108.57      124.71     10.07 o 
  -6   5   8       32.46       46.53      8.40 o 
  -5   5   8       23.38       16.09      7.64 o 
  -4   5   8        2.37        0.03      7.17 o 
  -3   5   8       12.14       17.15      7.43 o 
  -2   5   8        0.95        2.58      7.31 o 
  -1   5   8      139.50      135.00      9.29 o 
   0   5   8       19.08       32.37      7.87 o 
   1   5   8      249.36      236.81     10.89 o 
   2   5   8      177.90      185.75     10.15 o 
   3   5   8        9.32       12.44      7.86 o 
   4   5   8       20.37       27.41      8.23 o 
   5   5   8      262.24      262.08     15.66 o 
   6   5   8       29.66       11.99      9.45 o 
   7   5   8      288.61      287.87     14.35 o 
   8   5   8       79.12       77.14     12.39 o 
  -8   6   8      214.31      239.49     16.96 o 
  -7   6   8      656.55      718.14     20.69 o 
  -6   6   8       12.31       17.28      9.62 o 
  -5   6   8     1022.56     1036.89     25.13 o 
  -4   6   8       15.93        1.62      7.88 o 
  -3   6   8     1261.04     1240.37     24.27 o 
  -2   6   8      161.99      160.07     10.12 o 
  -1   6   8     1134.17     1078.38     22.28 o 
   0   6   8       12.81       19.76      8.19 o 
   1   6   8     1529.65     1460.03     27.45 o 
   2   6   8       32.91       30.76      8.49 o 
   3   6   8      644.19      576.51     16.10 o 
   4   6   8       31.09       31.52      8.64 o 
   5   6   8      462.51      445.38     16.28 o 
   6   6   8        6.15       -2.18     10.34 o 
   7   6   8      334.63      329.75     15.75 o 
  -4   7   8        0.33        1.80      9.72 o 
  -3   7   8       22.44       28.23      8.71 o 
  -2   7   8        7.20       11.64      8.54 o 
  -1   7   8        2.91        2.10      8.44 o 
   0   7   8        3.40       -4.16      8.33 o 
   1   7   8       11.96       15.38      8.69 o 
   2   7   8      145.43      145.45     10.70 o 
   3   7   8       44.03       44.09      9.38 o 
 -11   0   9     1162.46     1131.53     32.33 o 
  -9   0   9     1791.34     1717.73     42.28 o 
  -7   0   9     1151.04     1142.49     30.42 o 
  -5   0   9     2806.76     2780.80     49.67 o 
  -3   0   9     2111.23     2058.46     88.52 o 
  -1   0   9     1647.35     1574.86     30.01 o 
   1   0   9     1744.00     1813.18     33.76 o 
   3   0   9      864.47      842.96     19.16 o 
   5   0   9       44.33       60.75      8.29 o 
   7   0   9      140.08      156.04      9.95 o 
   9   0   9       14.42       16.45      8.92 o 
  11   0   9        4.80        5.84     16.91 o 
 -12   1   9        4.85        2.19     11.04 o 
 -11   1   9        4.89        5.35      8.91 o 
 -10   1   9       75.40       63.89      9.06 o 
  -9   1   9      117.16      133.46      9.67 o 
  -8   1   9      195.34      212.18     10.16 o 
  -7   1   9     1190.80     1122.18     18.87 o 
  -6   1   9      113.28      133.75      6.42 o 
  -5   1   9       35.84       47.71      5.40 o 
  -4   1   9      653.26      612.03     11.14 o 
  -3   1   9     1786.41     1813.58     25.81 o 
  -2   1   9     2624.61     2549.88     32.17 o 
  -1   1   9      778.05      658.62     11.07 o 
   0   1   9     1842.06     1768.53     23.34 o 
   1   1   9      735.02      706.20     11.66 o 
   2   1   9     2340.44     2284.73     29.25 o 
   3   1   9     2242.42     2227.42     28.74 o 
   4   1   9     2064.92     2060.23     27.05 o 
   5   1   9      811.51      756.27     13.03 o 
   6   1   9      692.97      703.52     13.99 o 
   7   1   9      626.89      662.77     14.01 o 
   8   1   9      873.65      910.37     17.11 o 
   9   1   9      259.34      292.25     11.28 o 
  10   1   9      182.06      209.18     12.07 o 
  11   1   9      189.07      237.89     13.19 o 
 -12   2   9      303.19      321.86     13.23 o 
 -11   2   9        0.17        2.49      8.89 o 
 -10   2   9     1371.87     1398.15     35.11 o 
  -9   2   9        0.75        7.21      8.08 o 
  -8   2   9     1565.51     1531.23     24.20 o 
  -7   2   9        7.00        6.02      6.33 o 
  -6   2   9      964.24     1001.50     15.77 o 
  -5   2   9      183.23      182.32      6.96 o 
  -4   2   9     5136.61     4976.21     59.75 o 
  -3   2   9      138.96      142.19      5.83 o 
  -2   2   9     1865.75     1763.08     27.27 o 
  -1   2   9      158.58      162.67      7.80 o 
   0   2   9     1001.62      974.43     24.69 o 
   1   2   9       88.54       92.05      6.05 o 
   2   2   9      549.61      536.13     12.15 o 
   3   2   9        4.93       10.19      4.89 o 
   4   2   9      252.90      280.02      8.76 o 
   5   2   9        1.86       -2.22      5.71 o 
   6   2   9       10.51       12.85      7.08 o 
   7   2   9      118.41      126.18      7.78 o 
   8   2   9        0.03        3.19      6.68 o 
   9   2   9        3.68       -3.93      7.85 o 
  10   2   9       43.46       50.26      8.94 o 
  11   2   9       15.93       11.85     12.27 o 
 -11   3   9        0.74        8.73     10.35 o 
 -10   3   9       37.72       42.80     10.75 o 
  -9   3   9       35.44       33.80     10.05 o 
  -8   3   9       28.03       21.56      7.94 o 
  -7   3   9      284.55      293.79     11.26 o 
  -6   3   9      355.19      352.89     12.33 o 
  -5   3   9       82.86       99.27      7.17 o 
  -4   3   9      193.35      212.27      8.35 o 
  -3   3   9     1150.13     1141.01     19.23 o 
  -2   3   9     2387.33     2325.48     33.43 o 
  -1   3   9     2843.91     2789.50     39.04 o 
   0   3   9      127.66      120.28      9.49 o 
   1   3   9     1698.60     1610.14     28.31 o 
   2   3   9     1784.78     1693.92     29.54 o 
   3   3   9     1414.86     1386.99     25.57 o 
   4   3   9      721.30      698.84     16.76 o 
   5   3   9     1578.42     1473.37     27.07 o 
   6   3   9      147.66      163.41      9.83 o 
   7   3   9      807.94      772.13     20.96 o 
   8   3   9     1359.67     1298.19     28.74 o 
   9   3   9      169.52      205.68     12.73 o 
  10   3   9       96.03      101.31     11.64 o 
 -10   4   9        1.74       10.31     10.51 o 
  -9   4   9      751.16      710.58     17.58 o 
  -8   4   9       64.89       83.23      9.02 o 
  -7   4   9     1526.54     1635.27     29.23 o 
  -6   4   9       12.52       15.89      7.67 o 
  -5   4   9     1451.20     1455.48     32.34 o 
  -4   4   9        1.53       -1.14      6.13 o 
  -3   4   9     1664.92     1592.67     28.22 o 
  -2   4   9      242.47      229.27     10.20 o 
  -1   4   9      626.13      617.15     19.70 o 
   0   4   9       20.03       21.59      7.29 o 
   1   4   9     1232.27     1132.09     22.37 o 
   2   4   9       17.83       10.04      8.40 o 
   3   4   9      134.62      146.42     10.44 o 
   4   4   9        2.69       -2.70      7.43 o 
   5   4   9        3.00        6.60      7.66 o 
   6   4   9       20.53       17.49     11.18 o 
   7   4   9      120.68      107.29      9.58 o 
   8   4   9      170.82      142.58     18.61 o 
   9   4   9       97.48       63.56     13.74 o 
  -9   5   9       11.46       16.92      8.97 o 
  -8   5   9       54.04       52.51      9.12 o 
  -7   5   9      158.55      172.02     12.17 o 
  -6   5   9      320.29      338.52     14.35 o 
  -5   5   9      109.04       89.91     10.44 o 
  -4   5   9      614.38      599.25     17.70 o 
  -3   5   9      636.45      589.22     15.66 o 
  -2   5   9      231.80      208.69     10.44 o 
  -1   5   9       60.13       63.72      8.54 o 
   0   5   9      789.99      769.09     20.94 o 
   1   5   9      514.39      487.05     18.24 o 
   2   5   9      947.62      891.47     19.84 o 
   3   5   9      622.91      584.51     16.02 o 
   4   5   9      838.86      801.89     18.81 o 
   5   5   9      254.30      253.33     11.64 o 
   6   5   9      351.27      326.38     23.51 o 
   7   5   9      146.48      151.95     12.50 o 
   8   5   9      237.87      217.62     19.34 o 
  -7   6   9       20.17       26.33     10.47 o 
  -6   6   9      366.59      377.13     16.08 o 
  -5   6   9       20.36       23.93      9.92 o 
  -4   6   9      383.90      373.61     13.32 o 
  -3   6   9        0.71       -3.50      7.92 o 
  -2   6   9      169.21      155.32     10.25 o 
  -1   6   9       50.44       40.06      8.68 o 
   0   6   9      508.48      477.55     16.28 o 
   1   6   9        9.95       23.62      8.40 o 
   2   6   9      147.54      141.04     10.37 o 
   3   6   9       14.64       10.57     10.60 o 
   4   6   9      101.63       95.80      9.81 o 
   5   6   9       20.28       25.30      8.86 o 
   6   6   9        4.46       -5.17     10.34 o 
  -3   7   9      119.09      120.96     10.38 o 
  -2   7   9      177.02      177.73     12.67 o 
  -1   7   9      304.44      289.88     12.62 o 
   0   7   9        3.79       -4.23      8.46 o 
   1   7   9      427.31      418.25     14.72 o 
   2   7   9       95.43      114.92     10.39 o 
 -12   0  10      491.20      516.37     22.87 o 
 -10   0  10      588.74      596.33     22.96 o 
  -8   0  10       71.39       82.84     11.96 o 
  -6   0  10       58.52       61.65      8.25 o 
  -4   0  10      219.47      195.42      9.63 o 
  -2   0  10        0.70       23.63     10.35 o 
   0   0  10     1726.38     1771.13     33.48 o 
   2   0  10       55.16       57.63      6.99 o 
   4   0  10      686.41      651.67     37.30 o 
   6   0  10      761.54      749.60     18.98 o 
   8   0  10     1027.61     1030.19     29.54 o 
  10   0  10      368.66      416.80     27.36 o 
 -12   1  10      286.17      317.52     13.19 o 
 -11   1  10      432.30      422.66     17.21 o 
 -10   1  10      347.62      362.58     13.02 o 
  -9   1  10     1086.39     1064.24     22.84 o 
  -8   1  10     1097.75     1088.46     21.64 o 
  -7   1  10     1916.89     1936.14     28.77 o 
  -6   1  10      735.42      775.52     13.40 o 
  -5   1  10      805.16      843.92     14.09 o 
  -4   1  10     2714.16     2647.58     33.74 o 
  -3   1  10     2388.02     2268.28     29.37 o 
  -2   1  10     2480.90     2387.42     33.30 o 
  -1   1  10     2145.24     2096.13     27.28 o 
   0   1  10     2263.88     2219.13     28.58 o 
   1   1  10      618.77      543.27     10.13 o 
   2   1  10     1519.57     1501.17     20.74 o 
   3   1  10     1984.37     1961.92     26.02 o 
   4   1  10      688.80      669.00     12.76 o 
   5   1  10     1029.59     1008.56     15.90 o 
   6   1  10      834.68      872.13     16.38 o 
   7   1  10      622.47      668.64     14.39 o 
   8   1  10      237.04      270.95     11.22 o 
   9   1  10       23.74       26.02      8.05 o 
  10   1  10      116.21      138.63     10.94 o 
  11   1  10      222.43      256.61     13.07 o 
 -12   2  10       10.34       -0.76     10.68 o 
 -11   2  10      356.17      385.76     16.29 o 
 -10   2  10        0.42       -4.20      8.41 o 
  -9   2  10      295.90      331.69     12.45 o 
  -8   2  10        0.91        3.03      6.87 o 
  -7   2  10       17.14       20.64      6.70 o 
  -6   2  10      351.11      322.23      9.07 o 
  -5   2  10       91.40       81.66      6.85 o 
  -4   2  10        0.37       -0.06      5.78 o 
  -3   2  10      391.53      370.24     10.53 o 
  -2   2  10       26.23       24.37      5.96 o 
  -1   2  10       66.07       65.85      6.23 o 
   0   2  10        2.00        1.65      5.42 o 
   1   2  10      380.81      365.16      9.97 o 
   2   2  10       58.10       62.83      7.73 o 
   3   2  10      172.33      172.98     11.62 o 
   4   2  10       17.66       12.02      7.37 o 
   5   2  10      598.86      569.36     15.24 o 
   6   2  10        3.65       12.76      7.90 o 
   7   2  10      591.06      564.47     15.62 o 
   8   2  10       38.25       33.45      9.94 o 
   9   2  10      327.85      348.49     14.99 o 
  10   2  10       41.65       45.38     10.52 o 
 -11   3  10      151.91      149.92     12.62 o 
 -10   3  10      640.55      671.48     20.33 o 
  -9   3  10      390.87      414.39     16.66 o 
  -8   3  10      986.91      941.12     20.00 o 
  -7   3  10      741.90      756.33     17.70 o 
  -6   3  10      988.36      963.68     23.38 o 
  -5   3  10      976.86      946.91     17.37 o 
  -4   3  10     1457.04     1437.49     23.13 o 
  -3   3  10      953.21      967.10     17.42 o 
  -2   3  10      429.37      406.17     11.00 o 
  -1   3  10      823.49      758.74     17.26 o 
   0   3  10     1611.23     1512.98     27.21 o 
   1   3  10      956.97      961.80     20.54 o 
   2   3  10      692.61      726.12     17.17 o 
   3   3  10     1292.27     1202.63     26.35 o 
   4   3  10      981.30      926.27     20.01 o 
   5   3  10      247.18      242.01     12.47 o 
   6   3  10      629.97      624.27     16.49 o 
   7   3  10      184.87      192.65     11.54 o 
   8   3  10      245.05      247.77     25.50 o 
   9   3  10       89.30      107.41     14.31 o 
  10   3  10      110.44      121.00     14.96 o 
 -10   4  10      141.36      164.88     12.94 o 
  -9   4  10        1.63       -7.94     15.88 o 
  -8   4  10       27.66       30.13      8.53 o 
  -7   4  10        0.08       -3.92      7.83 o 
  -6   4  10       45.54       48.10      8.25 o 
  -5   4  10        2.07       13.54      6.71 o 
  -4   4  10        3.87       24.93      7.66 o 
  -3   4  10        0.10        0.99      7.26 o 
  -2   4  10        1.80        2.62      7.26 o 
  -1   4  10       11.85       10.47      7.44 o 
   0   4  10      175.96      160.26      9.59 o 
   1   4  10       80.67       82.48      8.61 o 
   2   4  10       61.74       61.72      8.37 o 
   3   4  10        0.91        2.37      7.60 o 
   4   4  10      248.89      254.98     15.00 o 
   5   4  10       11.60       12.17      8.02 o 
   6   4  10      266.49      259.65     11.72 o 
   7   4  10       44.59       37.72      8.85 o 
   8   4  10      181.63      187.41     13.18 o 
   9   4  10       62.95       42.17     11.14 o 
  -9   5  10      406.91      451.46     17.19 o 
  -8   5  10      178.78      173.49     12.46 o 
  -7   5  10      365.49      378.11     15.59 o 
  -6   5  10      189.36      216.41     13.04 o 
  -5   5  10      808.12      810.83     21.63 o 
  -4   5  10      570.14      578.96     16.11 o 
  -3   5  10      881.00      854.10     19.31 o 
  -2   5  10      451.53      449.19     14.91 o 
  -1   5  10     1380.83     1320.09     25.38 o 
   0   5  10      312.90      303.41     12.04 o 
   1   5  10      506.94      484.56     14.71 o 
   2   5  10      618.21      543.01     15.58 o 
   3   5  10      412.70      421.78     22.54 o 
   4   5  10       72.17       74.06      9.24 o 
   5   5  10      476.39      425.93     14.47 o 
   6   5  10      148.67      131.87     13.49 o 
   7   5  10      164.89      175.02     13.01 o 
  -6   6  10       36.40       34.21     10.22 o 
  -5   6  10       84.56       83.75     11.16 o 
  -4   6  10        2.33       -4.06      8.12 o 
  -3   6  10        4.00        5.66      8.16 o 
  -2   6  10       25.00       16.34      8.44 o 
  -1   6  10        8.09       18.59      8.45 o 
   0   6  10        1.37       -3.72      8.12 o 
   1   6  10       65.93       63.48      9.23 o 
   2   6  10       10.08       13.98      8.56 o 
   3   6  10      393.71      387.16     13.83 o 
   4   6  10       11.07       11.59      8.68 o 
   5   6  10       61.32       59.35      9.53 o 
  -1   7  10      334.80      343.48     13.43 o 
   0   7  10      499.03      481.38     15.63 o 
 -11   0  11       16.48       18.59     12.95 o 
  -9   0  11      105.75       97.96     13.21 o 
  -7   0  11      533.60      559.90     23.14 o 
  -5   0  11     2110.39     2013.34     53.17 o 
  -3   0  11      726.75      697.31     23.82 o 
  -1   0  11     3517.46     3385.02     59.41 o 
   1   0  11     2166.76     2095.90     38.85 o 
   3   0  11     1328.49     1294.26     26.58 o 
   5   0  11     2423.28     2464.58     45.31 o 
   7   0  11      463.59      474.54     15.84 o 
   9   0  11      863.90      949.21     28.80 o 
 -12   1  11      213.40      217.27     12.09 o 
 -11   1  11      108.56       99.67     10.23 o 
 -10   1  11      376.58      386.53     13.74 o 
  -9   1  11      741.99      732.61     17.66 o 
  -8   1  11      901.99      918.48     19.59 o 
  -7   1  11      989.08      965.43     17.48 o 
  -6   1  11      915.29      852.80     14.51 o 
  -5   1  11      117.41      138.93      6.91 o 
  -4   1  11      801.10      780.92     13.43 o 
  -3   1  11     1502.84     1439.24     20.39 o 
  -2   1  11     1651.96     1585.93     27.90 o 
  -1   1  11       76.58       88.22      5.21 o 
   0   1  11      305.79      308.04      7.92 o 
   1   1  11      262.63      259.26      7.39 o 
   2   1  11       25.36       29.06      4.84 o 
   3   1  11      378.66      386.81      9.28 o 
   4   1  11       49.77       40.94      6.01 o 
   5   1  11       50.89       54.25      6.61 o 
   6   1  11        0.10       -3.08      6.16 o 
   7   1  11       10.66        7.57      6.76 o 
   8   1  11        4.75        2.13      7.74 o 
   9   1  11       20.25       26.86     11.78 o 
  10   1  11       27.01       20.55     12.34 o 
 -11   2  11       11.21        5.09     10.61 o 
 -10   2  11       12.69        7.87     10.25 o 
  -9   2  11        2.08       -4.89      9.77 o 
  -8   2  11      347.57      378.86     13.14 o 
  -7   2  11        0.91       -3.76      7.53 o 
  -6   2  11      790.74      779.26     18.69 o 
  -5   2  11       30.75       29.82      6.62 o 
  -4   2  11      337.63      342.35     10.59 o 
  -3   2  11      103.27      103.38      7.34 o 
  -2   2  11     3008.70     2873.42     45.16 o 
  -1   2  11       37.09       28.59      6.28 o 
   0   2  11     3524.83     3357.81     46.55 o 
   1   2  11      532.83      529.82     14.46 o 
   2   2  11     1372.26     1376.78     25.65 o 
   3   2  11        1.72       -3.55      7.10 o 
   4   2  11     2041.86     1899.04     33.52 o 
   5   2  11        4.07        6.28      7.72 o 
   6   2  11     1195.37     1167.10     23.52 o 
   7   2  11       40.52       45.00      8.78 o 
   8   2  11      381.75      400.43     14.27 o 
   9   2  11        3.47        3.71     12.32 o 
  10   2  11      606.89      676.87     20.91 o 
 -10   3  11      102.12      102.82     12.06 o 
  -9   3  11      645.65      674.83     20.51 o 
  -8   3  11      532.34      543.33     20.32 o 
  -7   3  11      741.92      793.70     18.35 o 
  -6   3  11      430.58      425.28     16.02 o 
  -5   3  11      666.11      684.70     14.65 o 
  -4   3  11      305.98      302.79     10.15 o 
  -3   3  11     1882.51     1803.89     27.71 o 
  -2   3  11     1231.59     1157.60     22.77 o 
  -1   3  11      523.07      455.41     13.70 o 
   0   3  11       11.04       11.92      7.28 o 
   1   3  11       40.47       33.92      8.74 o 
   2   3  11      529.04      498.96     14.68 o 
   3   3  11       52.90       53.14      8.60 o 
   4   3  11        0.97       -3.90      7.81 o 
   5   3  11        0.43        2.89      8.04 o 
   6   3  11        6.28        9.54      8.21 o 
   7   3  11       22.69       19.99      8.50 o 
   8   3  11       52.97       27.69     10.24 o 
   9   3  11       12.39        6.96     10.28 o 
  -9   4  11       38.03       23.75     10.68 o 
  -8   4  11        0.39       14.97      8.61 o 
  -7   4  11      152.52      144.38     10.17 o 
  -6   4  11       36.70       41.13      8.38 o 
  -5   4  11      917.90      965.21     20.48 o 
  -4   4  11        4.96       13.27      7.70 o 
  -3   4  11      578.37      569.55     23.51 o 
  -2   4  11      114.91      126.40      9.40 o 
  -1   4  11     1777.67     1697.34     30.27 o 
   0   4  11        4.52       -5.83     11.67 o 
   1   4  11     1064.31     1019.70     21.43 o 
   2   4  11       50.86       46.31      8.55 o 
   3   4  11     1732.12     1584.61     29.14 o 
   4   4  11        1.12       -2.16      7.91 o 
   5   4  11      921.61      963.78     21.19 o 
   6   4  11       25.24       30.06     12.87 o 
   7   4  11      414.89      409.17     14.59 o 
   8   4  11       15.78       19.15     10.38 o 
  -8   5  11      227.81      246.64     13.83 o 
  -7   5  11      310.19      310.57     14.64 o 
  -6   5  11      729.23      759.07     21.19 o 
  -5   5  11      179.22      185.20     15.83 o 
  -4   5  11      161.84      181.31     11.08 o 
  -3   5  11      256.64      271.12     14.15 o 
  -2   5  11      116.84      110.71      9.71 o 
  -1   5  11       93.47      117.80      9.74 o 
   0   5  11      275.19      255.90     17.44 o 
   1   5  11      221.35      209.26     10.98 o 
   2   5  11       70.37       76.29      9.21 o 
   3   5  11      144.44      153.34     11.46 o 
   4   5  11        7.72       15.96      8.48 o 
   5   5  11        7.54       17.13      8.71 o 
   6   5  11        1.37       -4.32      8.64 o 
  -5   6  11        0.93       -4.89      9.78 o 
  -4   6  11      400.08      398.46     16.56 o 
  -3   6  11      101.42      101.66      9.71 o 
  -2   6  11      392.04      363.66     13.48 o 
  -1   6  11        8.55        6.30      8.44 o 
   0   6  11      211.77      214.70     11.48 o 
   1   6  11      181.59      181.41     11.04 o 
   2   6  11      470.76      418.26     14.66 o 
   3   6  11       11.45        3.59      8.79 o 
   4   6  11      470.10      480.21     21.74 o 
 -10   0  12     1393.73     1501.10     39.41 o 
  -8   0  12     1372.24     1343.02     35.36 o 
  -6   0  12     2126.31     2243.03     43.88 o 
  -4   0  12     1364.78     1337.49     27.58 o 
  -2   0  12     3724.63     3661.82     64.25 o 
   0   0  12     4008.26     3897.69     67.67 o 
   2   0  12     1383.58     1388.26     28.22 o 
   4   0  12     1922.80     1967.28     47.47 o 
   6   0  12      607.39      624.27     17.50 o 
   8   0  12      370.63      448.35     20.09 o 
  10   0  12       25.96       11.99     16.29 o 
 -11   1  12      136.05      149.06     12.79 o 
 -10   1  12       69.50       66.84     12.86 o 
  -9   1  12       57.36       56.72     10.58 o 
  -8   1  12      176.54      178.92     12.34 o 
  -7   1  12        7.91        7.68      7.83 o 
  -6   1  12        4.84        7.73      6.55 o 
  -5   1  12       52.40       63.16      7.23 o 
  -4   1  12      107.84       84.64      7.26 o 
  -3   1  12       61.76       50.23      6.67 o 
  -2   1  12       17.10       19.35      6.25 o 
  -1   1  12      156.28      155.30     13.93 o 
   0   1  12        3.82        6.82      6.01 o 
   1   1  12       72.77       84.64     12.61 o 
   2   1  12      857.20      838.36     19.47 o 
   3   1  12       69.62       71.52      8.81 o 
   4   1  12      151.26      153.08     10.07 o 
   5   1  12      257.29      287.77     11.39 o 
   6   1  12      229.48      247.57     11.20 o 
   7   1  12      404.48      414.60     14.09 o 
   8   1  12      317.61      348.60     13.30 o 
   9   1  12      292.30      351.70     15.22 o 
 -11   2  12      397.53      438.01     17.96 o 
 -10   2  12        1.78       -5.06     10.12 o 
  -9   2  12      879.73      877.12     23.28 o 
  -8   2  12       36.43       30.04     10.35 o 
  -7   2  12     1695.23     1728.38     30.41 o 
  -6   2  12        4.32        0.25      6.93 o 
  -5   2  12     2017.47     2029.74     30.53 o 
  -4   2  12       62.21       69.48      7.27 o 
  -3   2  12     1695.96     1662.95     26.18 o 
  -2   2  12        3.54       -3.20      6.40 o 
  -1   2  12     1561.41     1508.01     24.18 o 
   0   2  12      117.38       97.92      8.88 o 
   1   2  12     2791.04     2659.57     51.02 o 
   2   2  12       11.88       14.95      9.58 o 
   3   2  12      714.23      710.40     19.09 o 
   4   2  12        3.76        3.91      7.86 o 
   5   2  12     1494.52     1491.60     27.84 o 
   6   2  12       61.62       62.25      9.13 o 
   7   2  12      480.40      508.92     16.04 o 
   8   2  12        0.66       -4.17      8.33 o 
   9   2  12       90.67       96.96     11.62 o 
 -10   3  12       55.96       39.64     11.22 o 
  -9   3  12       68.00       76.98     11.46 o 
  -8   3  12        8.59        5.59     10.07 o 
  -7   3  12       67.73       72.76      9.17 o 
  -6   3  12        5.17        1.55      9.54 o 
  -5   3  12       16.42       15.15      6.88 o 
  -4   3  12       57.79       66.10      7.84 o 
  -3   3  12       40.13       34.95      8.56 o 
  -2   3  12       18.95       15.70      7.64 o 
  -1   3  12       46.79       37.17      8.04 o 
   0   3  12        3.66        9.73      7.79 o 
   1   3  12       18.92       15.93      7.71 o 
   2   3  12      292.03      288.76     11.64 o 
   3   3  12       31.21       35.44      8.36 o 
   4   3  12       16.35        4.47      8.15 o 
   5   3  12      132.98      150.56     10.27 o 
   6   3  12      199.86      192.91     13.31 o 
   7   3  12      156.00      171.30     10.97 o 
   8   3  12      293.25      315.46     15.07 o 
  -9   4  12       47.60       36.83     11.17 o 
  -8   4  12      655.03      732.71     18.33 o 
  -7   4  12       16.77        2.99      9.93 o 
  -6   4  12      794.08      773.69     21.02 o 
  -5   4  12        4.86        6.61      9.15 o 
  -4   4  12     1259.19     1278.01     29.13 o 
  -3   4  12        1.37        1.28      7.90 o 
  -2   4  12     1088.68     1043.65     21.87 o 
  -1   4  12       34.48       33.68      8.35 o 
   0   4  12     1037.39     1037.96     23.72 o 
   1   4  12      147.04      146.24     10.06 o 
   2   4  12      700.51      640.84     16.84 o 
   3   4  12        2.90       -4.06      8.12 o 
   4   4  12      846.85      827.01     19.58 o 
   5   4  12        1.17        0.17      8.43 o 
   6   4  12      297.22      310.25     17.79 o 
   7   4  12       24.79       28.84      9.09 o 
  -7   5  12        0.63       -1.86     10.35 o 
  -6   5  12        1.49       -4.81      9.61 o 
  -5   5  12       20.97       26.58     10.91 o 
  -4   5  12       37.25       37.84      8.78 o 
  -3   5  12        0.69       -4.06      8.11 o 
  -2   5  12       62.60       77.93     11.36 o 
  -1   5  12       39.65       29.79      8.72 o 
   0   5  12        0.41       -4.06      8.11 o 
   1   5  12      113.09      119.14     10.00 o 
   2   5  12       34.90       30.62     11.14 o 
   3   5  12      110.95      125.22     11.19 o 
   4   5  12       55.56       55.50      9.36 o 
   5   5  12      251.53      266.13     12.61 o 
   6   5  12        3.31        0.01      8.82 o 
  -4   6  12       24.93       14.44     14.42 o 
  -3   6  12      973.24      983.55     21.62 o 
  -2   6  12       66.36       79.00      9.73 o 
  -1   6  12      444.36      444.28     18.64 o 
   0   6  12        7.85       -1.90      8.56 o 
   1   6  12      784.54      800.47     19.62 o 
   2   6  12       73.81       72.62      9.98 o 
   3   6  12      342.39      361.07     14.06 o 
 -11   0  13      392.89      399.08     20.44 o 
  -9   0  13      568.24      564.66     22.13 o 
  -7   0  13     1633.01     1713.48     41.92 o 
  -5   0  13     1645.89     1628.58     32.66 o 
  -3   0  13       42.62       56.89     12.34 o 
  -1   0  13     1954.54     1905.08     49.05 o 
   1   0  13        5.18        6.62      7.20 o 
   3   0  13       57.97       52.77      8.23 o 
   5   0  13      278.34      296.27     12.57 o 
   7   0  13        0.17       -6.76     13.52 o 
   9   0  13        0.52       -5.53     20.90 o 
 -10   1  13        9.98        3.40     10.38 o 
  -9   1  13       11.31       -4.93      9.86 o 
  -8   1  13       67.68       46.81     10.40 o 
  -7   1  13      230.23      211.06     10.57 o 
  -6   1  13      503.69      519.17     12.95 o 
  -5   1  13      532.57      497.04     12.71 o 
  -4   1  13      887.75      834.93     19.32 o 
  -3   1  13      580.15      565.41     13.31 o 
  -2   1  13      332.47      320.64     10.43 o 
  -1   1  13      714.91      698.04     14.74 o 
   0   1  13     1828.48     1770.36     27.43 o 
   1   1  13      482.20      477.56     12.20 o 
   2   1  13     1116.48     1122.67     25.53 o 
   3   1  13      286.84      282.97     12.47 o 
   4   1  13      205.18      209.85     10.48 o 
   5   1  13      405.80      434.67     13.93 o 
   6   1  13      502.17      505.88     15.13 o 
   7   1  13      521.79      557.52     15.98 o 
   8   1  13      243.49      293.86     12.49 o 
   9   1  13       54.69       65.42     13.57 o 
 -10   2  13      608.45      654.36     25.20 o 
  -9   2  13       99.35      105.33     20.33 o 
  -8   2  13      853.45      883.41     23.19 o 
  -7   2  13       19.96       28.24      8.50 o 
  -6   2  13     1181.75     1230.18     23.90 o 
  -5   2  13        1.59        7.23      8.07 o 
  -4   2  13      593.60      575.06     13.62 o 
  -3   2  13       77.25       64.65      7.40 o 
  -2   2  13     1155.81     1115.03     22.28 o 
  -1   2  13        3.07       -3.63      7.26 o 
   0   2  13      382.89      351.70     12.54 o 
   1   2  13       23.36       21.59      7.73 o 
   2   2  13       22.92       23.94     10.29 o 
   3   2  13      218.29      218.28     10.86 o 
   4   2  13       69.63       64.91      9.04 o 
   5   2  13        0.67       -4.44      8.87 o 
   6   2  13        0.74        0.44      9.72 o 
   7   2  13        0.65       -0.15      8.47 o 
   8   2  13        2.87       -1.55      8.74 o 
  -9   3  13       38.39       23.61     11.03 o 
  -8   3  13       14.17       18.41      8.90 o 
  -7   3  13      192.80      196.53     11.07 o 
  -6   3  13      206.23      238.60     11.39 o 
  -5   3  13      414.15      434.13     12.43 o 
  -4   3  13      267.54      276.96     11.62 o 
  -3   3  13      490.53      520.79     15.75 o 
  -2   3  13      106.30       96.64      9.16 o 
  -1   3  13     1432.58     1391.82     26.45 o 
   0   3  13      841.48      763.46     18.97 o 
   1   3  13      859.26      835.22     19.22 o 
   2   3  13      421.01      416.84     14.04 o 
   3   3  13      708.36      696.57     19.58 o 
   4   3  13      501.25      494.47     17.61 o 
   5   3  13      417.09      419.44     15.62 o 
   6   3  13      246.39      281.60     12.62 o 
   7   3  13      216.70      240.00     12.15 o 
   8   3  13       97.74      110.56     13.14 o 
  -8   4  13       57.54       68.30     11.22 o 
  -7   4  13      796.82      841.43     22.80 o 
  -6   4  13        1.60        3.34      9.45 o 
  -5   4  13      847.03      888.74     23.02 o 
  -4   4  13       30.91       32.83      8.58 o 
  -3   4  13      247.49      261.65     11.65 o 
  -2   4  13        0.03       -4.06      8.13 o 
  -1   4  13      823.63      814.81     31.00 o 
   0   4  13      136.60      125.87     11.80 o 
   1   4  13       59.52       60.96      9.54 o 
   2   4  13       13.34       13.11      8.35 o 
   3   4  13       83.87       98.82     12.64 o 
   4   4  13       27.88       11.66      8.65 o 
   5   4  13        0.78        1.22      8.68 o 
   6   4  13       12.27       -1.44      8.75 o 
  -6   5  13      165.55      177.72     12.69 o 
  -5   5  13       65.66       71.03     11.09 o 
  -4   5  13      491.69      517.97     15.77 o 
  -3   5  13      209.29      218.77     11.50 o 
  -2   5  13      304.52      323.70     12.95 o 
  -1   5  13       92.30       92.69      9.86 o 
   0   5  13      413.75      393.58     14.30 o 
   1   5  13      289.90      300.54     12.84 o 
   2   5  13      249.19      258.58     12.24 o 
   3   5  13      150.23      173.65     11.13 o 
   4   5  13      298.30      300.80     13.09 o 
  -2   6  13       46.31       58.21     11.26 o 
  -1   6  13       35.36       31.80      9.33 o 
   0   6  13      100.69      103.85     10.37 o 
 -10   0  14      249.05      293.24     27.97 o 
  -8   0  14        1.35       -8.91     17.83 o 
  -6   0  14      107.02      119.94     13.96 o 
  -4   0  14       52.39       57.79     12.93 o 
  -2   0  14       52.12       37.83     12.26 o 
   0   0  14      164.55      145.71     15.98 o 
   2   0  14      280.99      260.17     16.23 o 
   4   0  14      971.37      923.92     28.56 o 
   6   0  14      366.64      393.44     31.35 o 
   8   0  14      293.70      334.73     30.74 o 
 -10   1  14      153.47      153.90     12.93 o 
  -9   1  14      407.65      402.37     16.53 o 
  -8   1  14      628.04      677.85     20.35 o 
  -7   1  14      437.87      428.72     14.64 o 
  -6   1  14      610.43      609.47     14.19 o 
  -5   1  14      700.79      735.93     15.61 o 
  -4   1  14      642.52      673.46     17.47 o 
  -3   1  14      638.79      627.45     14.22 o 
  -2   1  14      888.37      874.49     16.98 o 
  -1   1  14      954.10      967.10     24.94 o 
   0   1  14      832.00      836.23     16.45 o 
   1   1  14      638.29      643.96     22.87 o 
   2   1  14     1533.15     1548.22     30.08 o 
   3   1  14      754.29      761.10     17.83 o 
   4   1  14       50.33       52.38      8.56 o 
   5   1  14      185.43      213.93     10.93 o 
   6   1  14      308.40      331.29     12.94 o 
   7   1  14      233.05      266.57     14.60 o 
   8   1  14       32.97       34.15     14.57 o 
  -9   2  14       70.07       71.59     12.54 o 
  -8   2  14        0.78        8.10     10.26 o 
  -7   2  14       39.85       41.28      8.88 o 
  -6   2  14       38.25       31.52      8.58 o 
  -5   2  14        0.03       -4.08      8.17 o 
  -4   2  14        0.48        0.03      6.82 o 
  -3   2  14       31.28       27.41      8.01 o 
  -2   2  14        0.72       11.87      7.73 o 
  -1   2  14       16.56       32.45      8.26 o 
   0   2  14        4.46       -3.80      7.61 o 
   1   2  14      108.00      108.36     14.55 o 
   2   2  14       16.13        8.54      7.94 o 
   3   2  14      537.61      555.88     17.66 o 
   4   2  14        0.24       -3.12      8.18 o 
   5   2  14       54.33       52.79     15.22 o 
   6   2  14        3.60        4.92      8.42 o 
   7   2  14      392.28      409.37     19.98 o 
  -9   3  14      280.94      303.42     19.57 o 
  -8   3  14      406.00      421.90     20.46 o 
  -7   3  14      195.96      196.73     11.18 o 
  -6   3  14      501.93      499.96     17.62 o 
  -5   3  14      499.84      498.45     16.43 o 
  -4   3  14      388.33      401.56     13.78 o 
  -3   3  14      951.92     1018.46     21.69 o 
  -2   3  14      367.38      353.34     14.06 o 
  -1   3  14      195.11      194.85     10.94 o 
   0   3  14      685.91      643.64     18.28 o 
   1   3  14      312.84      308.08     12.56 o 
   2   3  14      533.42      518.63     18.19 o 
   3   3  14      211.64      191.66     10.99 o 
   4   3  14      127.94      130.77     10.36 o 
   5   3  14      203.15      204.33     11.61 o 
   6   3  14      348.34      356.48     13.99 o 
   7   3  14      142.89      166.90     11.40 o 
  -7   4  14       28.19       27.01     10.69 o 
  -6   4  14       19.36       19.06     13.04 o 
  -5   4  14       18.20       14.58      9.75 o 
  -4   4  14        0.12       -4.12      8.24 o 
  -3   4  14        2.96        5.02      8.96 o 
  -2   4  14       71.03       77.83     12.07 o 
  -1   4  14       60.04       55.68      9.31 o 
   0   4  14       60.31       61.82      9.27 o 
   1   4  14       23.28       35.21      9.16 o 
   2   4  14       46.01       30.73     10.69 o 
   3   4  14       83.30       66.38      9.46 o 
   4   4  14      150.52      160.32     10.93 o 
   5   4  14        9.18       -2.18      9.27 o 
  -5   5  14      293.94      288.61     14.74 o 
  -4   5  14      179.28      191.88     13.18 o 
  -3   5  14      365.17      388.34     19.25 o 
  -2   5  14      342.07      377.92     17.92 o 
  -1   5  14      526.54      536.86     16.27 o 
   0   5  14       15.56       12.39      8.85 o 
   1   5  14      253.38      257.39     12.35 o 
   2   5  14      286.67      306.65     13.16 o 
   3   5  14      425.27      381.57     14.43 o 
  -9   0  15      250.72      284.32     27.05 o 
  -7   0  15      172.49      154.92     23.05 o 
  -5   0  15      980.25      967.63     30.10 o 
  -3   0  15     1404.06     1368.56     37.80 o 
  -1   0  15      338.30      313.86     18.15 o 
   1   0  15     1819.94     1805.81     46.17 o 
   3   0  15      266.00      261.10     24.28 o 
   5   0  15      280.56      334.73     30.12 o 
   7   0  15      564.95      646.72     39.34 o 
  -9   1  15      130.54      129.51     27.05 o 
  -8   1  15      521.25      568.60     18.92 o 
  -7   1  15      200.41      195.74     12.57 o 
  -6   1  15      429.98      445.01     12.72 o 
  -5   1  15      333.27      341.53     11.29 o 
  -4   1  15      253.83      250.14     11.94 o 
  -3   1  15      278.90      300.43     12.77 o 
  -2   1  15       19.58       26.75      8.67 o 
  -1   1  15        3.58       -3.33      6.67 o 
   0   1  15      433.56      433.98     12.32 o 
   1   1  15      161.59      178.64     10.66 o 
   2   1  15        4.21       -0.04      7.69 o 
   3   1  15        0.75       -1.57      7.75 o 
   4   1  15        0.98        9.86     15.22 o 
   5   1  15       62.44       58.42     11.41 o 
   6   1  15       43.47       39.96     11.11 o 
   7   1  15       29.54       -6.02     17.98 o 
  -9   2  15       77.33      105.85     12.29 o 
  -8   2  15      197.07      230.33     17.58 o 
  -7   2  15       73.20       70.37      9.36 o 
  -6   2  15      358.52      381.32     13.54 o 
  -5   2  15       28.73       20.10      9.19 o 
  -4   2  15      965.25     1007.51     29.53 o 
  -3   2  15       11.01        0.34      7.93 o 
  -2   2  15      782.63      796.27     24.98 o 
  -1   2  15        2.18       -3.89      7.78 o 
   0   2  15      697.47      723.05     38.09 o 
   1   2  15       54.51       48.20      8.86 o 
   2   2  15     1025.67     1033.92     22.03 o 
   3   2  15       35.77       29.26      8.49 o 
   4   2  15      705.67      724.03     19.57 o 
   5   2  15        3.50       -0.05      8.40 o 
   6   2  15      298.33      329.49     15.04 o 
  -8   3  15       91.03      101.81     14.66 o 
  -7   3  15      450.55      487.21     19.20 o 
  -6   3  15      185.95      188.32     12.85 o 
  -5   3  15      338.43      333.32     32.20 o 
  -4   3  15      258.62      246.62     11.76 o 
  -3   3  15      169.64      166.39     13.62 o 
  -2   3  15       57.00       62.58      9.27 o 
  -1   3  15       97.34       99.12      9.92 o 
   0   3  15      302.45      284.73     12.41 o 
   1   3  15       34.60       27.24      8.89 o 
   2   3  15       41.92       35.05      9.08 o 
   3   3  15       17.90       15.25      8.62 o 
   4   3  15        4.86        3.89      8.60 o 
   5   3  15       26.04        9.34      9.72 o 
   6   3  15        0.70       -2.15      9.10 o 
  -6   4  15       46.14       23.75     28.59 o 
  -5   4  15      376.05      402.99     24.06 o 
  -4   4  15       19.29        4.36      9.76 o 
  -3   4  15      556.61      569.63     30.41 o 
  -2   4  15       54.48       51.72      9.52 o 
  -1   4  15      416.69      454.50     15.49 o 
   0   4  15       26.41       16.88      9.01 o 
   1   4  15      965.30      951.28     26.10 o 
   2   4  15       15.21       -1.70      8.73 o 
   3   4  15      372.36      369.47     14.20 o 
   4   4  15        2.30       -3.12      8.77 o 
  -2   5  15      110.11      119.11     10.62 o 
  -1   5  15       14.70       20.81      9.28 o 
   0   5  15       16.07       31.29      9.44 o 
  -8   0  16      551.13      623.05     36.58 o 
  -6   0  16      820.68      873.99     28.53 o 
  -4   0  16     1271.05     1340.64     37.38 o 
  -2   0  16      916.58      915.43     42.88 o 
   0   0  16     1231.98     1230.77     35.45 o 
   2   0  16      895.03      893.54     37.81 o 
   6   0  16       10.10        7.99     22.75 o 
  -8   1  16      156.52      207.09     40.73 o 
  -7   1  16        7.16       12.98     13.69 o 
  -6   1  16       21.88       21.03     11.20 o 
  -5   1  16       14.00       -0.44     11.18 o 
  -4   1  16       17.14       22.03      9.06 o 
  -3   1  16        9.70       -4.08      8.74 o 
  -2   1  16       32.98       31.60      9.34 o 
  -1   1  16       32.44       30.63     10.98 o 
   0   1  16       21.76       17.80     10.54 o 
   1   1  16       63.40       52.16     17.15 o 
   2   1  16       74.54       72.21     11.34 o 
   3   1  16      131.04      131.65     12.42 o 
   4   1  16      381.99      368.98     16.69 o 
   5   1  16      333.34      362.80     35.50 o 
   6   1  16       86.32       96.05     16.73 o 
  -7   2  16      742.72      794.09     28.43 o 
  -6   2  16        0.50       -1.16      8.49 o 
  -5   2  16      593.94      602.28     28.66 o 
  -4   2  16        0.09       -3.99      7.98 o 
  -3   2  16      847.19      902.81     32.90 o 
  -2   2  16        1.12       -2.92      8.43 o 
  -1   2  16     1080.57     1114.75     46.42 o 
   0   2  16        3.97        7.31      8.45 o 
   1   2  16      604.71      622.26     19.57 o 
   2   2  16        2.80        3.10      8.47 o 
   3   2  16      554.95      585.39     24.04 o 
   4   2  16        4.45        5.75      8.37 o 
   5   2  16      109.20      122.25     10.32 o 
  -6   3  16        6.22       13.32     10.20 o 
  -5   3  16       45.47       40.68     10.13 o 
  -4   3  16        3.73       -4.21      8.42 o 
  -3   3  16        0.13       14.31      8.62 o 
  -2   3  16        2.57       -0.53      8.48 o 
  -1   3  16      134.81      153.90     10.60 o 
   0   3  16       28.27       37.20      9.15 o 
   1   3  16       15.73       15.92      9.23 o 
   2   3  16      148.93      150.66     14.12 o 
   3   3  16       18.45       19.20      9.01 o 
   4   3  16      102.12      104.24     18.13 o 
  -4   4  16      572.73      594.07     28.31 o 
  -3   4  16        0.94       -4.34      8.69 o 
  -2   4  16      487.26      507.62     16.30 o 
  -1   4  16        2.12       -3.63      8.71 o 
   0   4  16      312.05      330.24     13.89 o 
   1   4  16      213.30      200.14     11.84 o 
   2   4  16      242.09      257.02     12.82 o 
  -7   0  17      219.11      210.86     25.20 o 
  -5   0  17      270.84      245.35     23.82 o 
  -3   0  17      154.25      165.69     23.36 o 
  -1   0  17       72.37       47.40     13.66 o 
   1   0  17      102.17       82.38     23.67 o 
   3   0  17        0.47       16.60     22.44 o 
   5   0  17       34.26       -5.53     22.75 o 
  -7   1  17      164.69      164.60     20.90 o 
  -6   1  17      280.25      285.77     14.82 o 
  -5   1  17       68.71       76.65     10.06 o 
  -4   1  17      310.63      315.29     22.36 o 
  -3   1  17      274.70      264.01     14.10 o 
  -2   1  17      375.91      359.34     17.60 o 
  -1   1  17      330.68      328.18     21.57 o 
   0   1  17       97.38       89.34     18.45 o 
   1   1  17       71.91       60.07     11.47 o 
   2   1  17      472.08      466.99     18.56 o 
   3   1  17      312.02      320.52     15.56 o 
   4   1  17      116.91      121.42     18.90 o 
   5   1  17       45.16       59.48     16.30 o 
  -6   2  17      435.17      469.18     22.67 o 
  -5   2  17        0.92       -4.67     10.58 o 
  -4   2  17      224.11      213.27     15.01 o 
  -3   2  17        4.87       -5.53     11.06 o 
  -2   2  17      110.09       93.90     13.08 o 
  -1   2  17       13.65       12.34     13.39 o 
   0   2  17       15.30       27.91     11.21 o 
   1   2  17       25.28       25.45     11.44 o 
   2   2  17      221.20      209.12     14.20 o 
   3   2  17       13.56        9.80     12.82 o 
   4   2  17        0.18       -3.99     10.94 o 
  -5   3  17      352.31      330.21     19.78 o 
  -4   3  17       84.33       97.49      9.93 o 
  -3   3  17      365.34      398.53     15.26 o 
  -2   3  17      243.98      252.33     21.70 o 
  -1   3  17      261.97      289.40     26.00 o 
   0   3  17      115.32      126.44     11.96 o 
   1   3  17      147.02      166.84     11.54 o 
   2   3  17      207.44      229.93     12.04 o 
  -6   0  18      121.43      166.60     23.98 o 
  -4   0  18       51.73       32.78     13.83 o 
  -2   0  18       30.35       28.39     13.70 o 
   0   0  18      136.94      112.50     24.28 o 
   2   0  18      120.94       77.46     23.36 o 
  -5   1  18      385.85      415.91     20.58 o 
  -4   1  18      194.56      202.56     13.84 o 
  -3   1  18      366.74      376.29     22.76 o 
  -2   1  18      429.31      449.33     18.58 o 
  -1   1  18      276.96      278.67     15.60 o 
   0   1  18      256.80      255.93     15.19 o 
   1   1  18      270.90      260.31     16.51 o 
   2   1  18      152.24      168.64     18.23 o 
   3   1  18      147.31      141.91     18.02 o 
  -4   2  18        0.04       -3.20     11.05 o 
  -3   2  18        8.94        5.64     11.14 o 
  -2   2  18        8.04        3.60     11.07 o 
  -1   2  18       41.74       41.18     12.24 o 
   0   2  18        3.68        3.96     10.88 o 
   1   2  18      252.81      229.05     14.61 o 
   2   2  18        4.34        7.72     11.06 o 
  -3   0  19      180.38      165.37     16.63 o 
  -1   0  19      282.98      244.36     27.36 o 
  -2   1  19       19.48       23.58     14.40 o 
  -1   1  19       30.88       25.29     11.70 o 
                                                 
